# Supplementary material for: Preoperative risk assessment and spirometry is a cost-effective strategy to reduce post-operative complications and mortality in Mexico
Source: PLoS One. 2022 Jul 27;17(7):e0271953. doi: 10.1371/journal.pone.0271953 (PMC9328537; doi:10.1371/journal.pone.0271953)
Supplement: S1 Dataset — (XLSX) [file pone.0271953.s001.xlsx]

## Sheet: Hoja1
Grupo	EDAD	Age groups	EDADDIC	SEXO	IMC	IMCDIC	ARISCAT_RISK	region anatomica	SEVERIDADDIC	CIRMDIC	Complicaciones	Mortalidad	DXQXgroups	dias_internamiento	Dias_cama	C2diacama	T2diacama	dias_UCI	C2diaUCI	T2diaUCI	Icnutric	C2nutric	T2nutric	IC	C2_IC	T2_IC	AnestP	C2anest	T2anest	Costo_QX	QX	#qx	C2_qx	T2_qx	QX	#qx	C2_qx	T2_qx	Bx			Fx	T1fx	Transf	T2trans	Lab	T2lab	Gab	T2gab
1	54	2	1	0	22.6409	0	2	3	0	0	0	0	19	4	4	295	1180	0	2952	0	1	295	295	1	295	295	1	2792	2792		ccl	1	3002	3002	lav qx	3	2013	6039	1	740	256
1	53	2	1	0	31.1846	1	2	3	0	0	0	0	19	7	7	295	2065	0	2952	0	0	295	0	0	295	0	1	2792	2792		h ing	1	8449	8449	0	0		0	1	740	256
1	75	3	1	1	30.8594	1	1	3	0	0	0	0	19	2	2	295	590	0	2952	0	0	295	0	0	295	0	1	2792	2792		h ing	1	8449	8449	0	0		0	1	740	256
1	64	3	1	0	36.1474	1	2	3	0	0	0	0	2	0	0	295	0	0	2952	0	0	295	0	0	295	0	1	2792	2792		c y cuello	1	2013	2013	0	0		0	1	740	256
1	53	2	1	1	33.91	1	2	1	1	1	0	0	10	7	7	295	2065	0	2952	0	0	295	0	0	295	0	1	2792	2792		toracoscopia	1	10607	10607	0	0		0	1	740	256
1	75	3	1	0	26.8544	1	1	2	0	1	0	0	14	3	3	295	885	0	2952	0	0	295	0	0	295	0	1	2792	2792		ccl	1	3002	3002	0	0		0	1	740	256
1	82	3	1	0	23.473	0	1	3	0	0	0	0	19	2	2	295	590	0	2952	0	0	295	0	0	295	0	1	2792	2792		h ing	1	8449	8449	0	0		0	1	740	256
1	24	1	0	0	34.2504	1	1	3	0	1	0	0	17	0	0	295	0	0	2952	0	0	295	0	0	295	0	1	2792	2792		cara y cuello	1	2013	2013	0	0		0	1	740	256
1	52	2	3	1	32.7694	1	2	3	1	0	0	0	1	12	12	295	3540	0	2952	0	0	295	0	0	295	0	1	2792	2792		lav exhaustivo	1	336	336	0	0		0	1	740	256
1	63	3	1	0	34.5168	1	3	3	0	0	0	0	2	0	0	295	0	0	2952	0	0	295	0	0	295	0	1	2792	2792		cataratas	1	7298	7298	0	0		0	1	740	256
1	68	3	1	1	27.5482	1	1	3	1	1	0	0	18	0	0	295	0	0	2952	0	0	295	0	0	295	0	1	2792	2792		recto	1	5380	5380	0	0		0	1	740	256
1	58	2	1	1	31.6443	1	3	1	0	1	1	0	13	83	76	295	22420	7	2952	20664	1	295	295	8	295	2360	1	2792	2792		toracoscopia	1	10607	10607	0	0		0	1	740	256	861	60020.4	1	330	445	41965	56	26110
1	69	3	1	1	27.6601	1	1	3	0	1	1	0	17	1	1	295	295	0	2952	0	0	295	0	0	295	0	1	2792	2792		prostata	1	14045	14045	0	0		0	1	740	256
1	85	3	1	0	26.8352	1	2	3	1	1	0	0	18	1	1	295	295	0	2952	0	0	295	0	0	295	0	1	2792	2792		recto	1	5380	5380	0	0		0	1	740	256
1	65	3	1	1	35.4172	1	1	2	0	1	1	0	14	1	0	295	0	1	2952	2952	0	295	0	0	295	0	1	2792	2792		ccl	1	3002	3002	0	0		0	1	740	256
1	44	2	1	0	27.5556	1	1	2	0	1	1	0	14	20	14	295	4130	6	2952	17712	1	295	295	3	295	885	1	2792	2792		h pared	1	61434	61434	0	0		0	1	740	256	372	16562.9	0		155	22867	10	5819
1	80	3	1	0	30.6293	1	2	3	0	1	0	0	17	1	1	295	295	0	2952	0	0	295	0	0	295	0	1	2792	2792		recto	1	5380	5380	0	0		0	1	740	256
1	73	3	2	1	26.6389	1	2	1	1	0	0	0	1	6	6	295	1770	0	2952	0	0	295	0	0	295	0	1	2792	2792		cara y cuello	1	2013	2013	0	0		0	1	740	256
1	87	3	1	1	20.2546	0	1	3	0	1	0	0	17	1	1	295	295	0	2952	0	0	295	0	0	295	0	1	2792	2792		go y piso pelvico	1	3444	3444	0	0		0	1	740	256
1	55	2	1	0	36.5087	1	1	2	0	1	0	0	14	3	3	295	885	0	2952	0	0	295	0	0	295	0	1	2792	2792		ccl	1	3002	3002	0	0		0	1	740	256
1	73	3	2	1	22.0522	0	2	3	1	0	0	0	1	1	1	295	295	0	2952	0	0	295	0	0	295	0	1	2792	2792		cara y cuello	1	2013	2013	0	0		0	1	740	256
1	48	2	1	1	33.1777	1	1	2	0	1	0	0	14	3	3	295	885	0	2952	0	0	295	0	0	295	0	1	2792	2792		ccl	1	3002	3002	0	0		0	1	740	256
1	39	1	0	0	21.9076	0	1	3	1	1	0	0	18	1	1	295	295	0	2952	0	0	295	0	0	295	0	1	2792	2792		go y piso pelvico	1	3444	3444	0	0		0	1	740	256
1	43	2	1	0	25.5937	1	1	2	0	1	1	1	14	17	17	295	5015	0	2952	0	0	295	0	0	295	0	1	2792	2792		ccl	1	3002	3002	0	0		0	1	740	256
1	75	3	1	0	24.0346	0	1	3	1	0	0	0	1	3	3	295	885	0	2952	0	0	295	0	0	295	0	1	2792	2792		cara y cuello	1	2013	2013	0	0		0	1	740	256
1	55	2	1	0	35.0556	1	2	1	1	1	0	0	6	4	4	295	1180	0	2952	0	0	295	0	0	295	0	1	2792	2792		cara y cuello	1	2013	2013	0	0		0	1	740	256
1	22	1	0	1	29.0606	1	1	3	0	0	0	0	19	3	3	295	885	0	2952	0	0	295	0	0	295	0	1	2792	2792		h ing	1	8449	8449	0	0		0	1	740	256	47	975.946	0		14	1167	0	0
1	58	2	1	0	25.1039	1	1	2	0	1	0	0	14	3	3	295	885	0	2952	0	0	295	0	0	295	0	1	2792	2792		ccl	1	3002	3002	0	0		0	1	740	256
1	59	2	1	0	20.7612	0	2	2	1	1	1	1	15	21	10	295	2950	11	2952	32472	0	295	0	0	295	0	1	2792	2792		gastrect	1	5225	5225	0	0		0	1	740	256
1	82	3	1	1	24.977	1	2	1	1	1	0	0	6	7	7	295	2065	0	2952	0	0	295	0	0	295	0	1	2792	2792		cara y cuello	1	2013	2013	0	0		0	1	740	256
1	59	2	1	1	23.5304	0	3	1	1	1	1	0	10	35	29	295	8555	6	2952	17712	1	295	295	12	295	3540	1	2792	2792		toracoscopia	1	10607	10607	0	0		0	1	740	256	631	22492.4	11	3630	57	6328	11	8294
1	47	2	1	0	24	0	3	1	1	1	0	0	10	28	21	295	6195	7	2952	20664	1	295	295	12	295	3540	1	2792	2792		toracoscopia	1	10607	10607	0	0		0	1	740	256	272	21508.1	11	3630	71	10163	14	9299
1	47	2	1	1	26.1286	1	1	3	0	0	0	0	19	4	4	295	1180	0	2952	0	0	295	0	0	295	0	1	2792	2792		h ing	1	8449	8449	0	0		0	1	740	256
1	71	3	1	1	28.3737	1	1	2	0	1	0	0	14	3	3	295	885	0	2952	0	0	295	0	0	295	0	1	2792	2792		h pared	1	61434	61434	0	0		0	1	740	256
1	76	3	1	0	22.3478	0	3	1	0	1	0	0	8	1	1	295	295	0	2952	0	0	295	0	0	295	0	1	2792	2792		coils y stents	1	74712	74712	0	0		0	1	740	256
1	51	2	1	0	39.1434	1	1	3	0	1	0	0	17	0	0	295	0	0	2952	0	0	295	0	0	295	0	1	2792	2792		go y piso pelvico	1	3444	3444	0	0		0	1	740	256
1	63	3	3	1	19.6052	0	2	3	1	0	0	0	1	0	0	295	0	0	2952	0	0	295	0	0	295	0	1	2792	2792		cataratas	1	7298	7298	0	0		0	1	740	256
1	63	3	3	1	19.6052	0	2	3	1	0	1	1	1	11	1	295	295	10	2952	29520	0	295	0	0	295	0	1	2792	2792		cara y cuello	1	2013	2013	0	0		0	1	740	256
1	46	2	3	1	22.3081	0	1	3	1	0	0	0	1	0	0	295	0	0	2952	0	0	295	0	0	295	0	1	2792	2792		recto	1	5380	5380	0	0		0	1	740	256
1	85	3	1	0	23.4224	0	2	1	1	1	0	0	6	3	3	295	885	0	2952	0	0	295	0	0	295	0	1	2792	2792		cara y cuello	1	2013	2013	0	0		0	1	740	256
1	36	1	0	0	38.193	1	1	2	0	1	0	0	14	2	2	295	590	0	2952	0	0	295	0	0	295	0	1	2792	2792		qx laparoscopica	1	13889	13889	0	0		0	1	740	256
1	47	2	1	1	43.2526	1	1	2	0	1	0	0	14	4	4	295	1180	0	2952	0	1	295	295	4	295	1180	1	2792	2792		bypass	1	123125	123125	0	0		0	1	740	256	48	1503.05	0		19	1405	3	3026
1	73	3	1	0	21.5045	0	3	3	1	1	0	0	18	0	0	295	0	0	2952	0	0	295	0	0	295	0	1	2792	2792		go y piso pelvico	1	3444	3444	0	0		0	1	740	256
1	71	3	1	0	26.9531	1	1	2	0	1	0	0	14	3	3	295	885	0	2952	0	0	295	0	0	295	0	1	2792	2792		ccl	1	3002	3002	0	0		0	1	740	256
1	60	3	1	1	23.1405	0	1	3	0	1	0	0	17	8	8	295	2360	0	2952	0	0	295	0	0	295	0	1	2792	2792		colon con engrapadora	1	135272	135272	0	0		0	1	740	256
1	66	3	1	1	28.699	1	1	3	0	1	0	0	17	3	3	295	885	0	2952	0	0	295	0	0	295	0	1	2792	2792		prostata	1	14045	14045	0	0		0	1	740	256
1	30	1	0	1	31.0797	1	1	2	0	1	0	0	14	2	2	295	590	0	2952	0	0	295	0	0	295	0	1	2792	2792		ccl	1	3002	3002	0	0		0	1	740	256
1	43	2	1	0	24.4352	0	1	2	0	1	1	1	14	4	4	295	1180	0	2952	0	0	295	0	0	295	0	1	2792	2792		ccl	1	3002	3002	0	0		0	1	740	256
1	80	3	1	0	30.6293	1	2	3	0	1	0	0	17	0	0	295	0	0	2952	0	0	295	0	0	295	0	1	2792	2792		recto	1	5380	5380	0	0		0	1	740	256
1	63	3	1	1	31.9009	1	1	2	0	1	0	0	14	6	6	295	1770	0	2952	0	0	295	0	0	295	0	1	2792	2792		ccl	1	3002	3002	0	0		0	1	740	256
1	73	3	3	1	22.0522	0	2	3	1	0	0	0	1	1	1	295	295	0	2952	0	0	295	0	0	295	0	1	2792	2792		cara y cuello	1	2013	2013	0	0		0	1	740	256
1	64	3	1	0	19.4637	0	3	3	1	0	0	0	1	6	6	295	1770	0	2952	0	1	295	295	1	295	295	1	2792	2792		c y cuello	1	1105	1105	0	0		0	1	740	256	48	3485.2	0		114	8462	5	4426
1	76	3	1	1	21.4109	0	1	3	0	1	0	0	17	3	3	295	885	0	2952	0	0	295	0	0	295	0	1	2792	2792		litotripsia	1	10549	10549	0	0		0	1	740	256
1	75	3	1	1	24.0346	0	1	2	0	1	0	0	14	3	3	295	885	0	2952	0	0	295	0	0	295	0	1	2792	2792		ccl	1	3002	3002	0	0		0	1	740	256
1	74	3	1	1	24.977	1	3	3	0	0	0	0	7	2	2	295	590	0	2952	0	0	295	0	0	295	0	1	2792	2792		cara y cuello	1	2013	2013	0	0		0	1	740	256
1	76	3	1	1	23.8281	0	2	2	1	1	0	0	15	11	11	295	3245	0	2952	0	0	295	0	0	295	0	1	2792	2792		esofago	1	3256	3256	0	0		0	1	740	256	100	3857.58	0		32	2968	8	6987
1	57	2	1	0	21.9076	0	1	3	1	1	0	0	18	1	1	295	295	0	2952	0	0	295	0	0	295	0	1	2792	2792		go y piso pelvico	1	3444	3444	0	0		0	1	740	256
1	37	1	0	0	35.3798	1	1	2	0	1	0	0	14	3	3	295	885	0	2952	0	0	295	0	0	295	0	1	2792	2792		ccl	1	3002	3002	0	0		0	1	740	256
1	72	3	1	1	22.5827	0	1	2	0	1	1	1	16	20	20	295	5900	0	2952	0	0	295	0	0	295	0	1	2792	2792		h hiatal	1	2889	2889	0	0		0	1	740	256
1	73	3	1	1	22.6562	0	1	2	0	1	0	0	14	3	3	295	885	0	2952	0	0	295	0	0	295	0	1	2792	2792		ccl	1	3002	3002	0	0		0	1	740	256
1	29	1	0	1	26.9137	1	1	3	0	0	0	0	19	0	0	295	0	0	2952	0	0	295	0	0	295	0	1	2792	2792		h ing	1	8449	8449	0	0		0	1	740	256
1	66	3	1	0	34.365	1	1	3	0	1	0	0	17	0	0	295	0	0	2952	0	0	295	0	0	295	0	1	2792	2792		recto	1	5380	5380	0	0		0	1	740	256
1	26	1	0	1	19.6283	0	3	3	1	1	0	0	18	20	17	295	5015	3	2952	8856	2	295	590	2	295	590	1	2792	2792		timectomia	1	2889	2889	0	0		0	1	740	256	286	3669.99	0		166	15738	7	5575
1	77	3	1	0	23.1111	0	1	3	1	1	0	0	18	8	8	295	2360	0	2952	0	0	295	0	0	295	0	1	2792	2792		go y piso pelvico	1	3444	3444	0	0		0	1	740	256
1	85	3	1	1	35.6718	1	3	1	1	1	0	0	11	2	2	295	590	0	2952	0	0	295	0	0	295	0	1	2792	2792		ca mama	1	4454	4454	0	0		0	1	740	256
1	67	3	1	1	25.763	1	1	3	0	0	0	0	19	0	0	295	0	0	2952	0	0	295	0	0	295	0	1	2792	2792		h ing	1	8449	8449	0	0		0	1	740	256
1	75	3	1	1	27.3437	1	1	3	0	0	0	0	19	0	0	295	0	0	2952	0	0	295	0	0	295	0	1	2792	2792		h ing	1	8449	8449	0	0		0	1	740	256
1	71	3	1	1	18.2531	0	1	3	1	1	0	0	18	0	0	295	0	0	2952	0	0	295	0	0	295	0	1	2792	2792		recto	1	5380	5380	0	0		0	1	740	256
1	82	3	1	0	24.8356	0	1	3	0	0	0	0	19	0	0	295	0	0	2952	0	0	295	0	0	295	0	1	2792	2792		h ing	1	8449	8449	0	0		0	1	740	256
1	26	1	3	1	29.0174	1	1	3	1	0	0	0	1	2	2	295	590	0	2952	0	0	295	0	0	295	0	1	2792	2792		cara y cuello	1	2013	2013	0	0		0	1	740	256
1	66	3	1	1	25.9645	1	3	1	1	1	1	0	9	28	10	295	2950	18	2952	53136	2	295	590	17	295	5015	2	2792	5584		esofago	1	3256	3256	lape	1	2013	2013	1	740	256	584	22871.9	2	660	209	19626	19	14753
1	80	3	1	0	25.7885	1	3	3	0	1	0	0	17	0	0	295	0	0	2952	0	0	295	0	0	295	0	1	2792	2792		colon con engrapadora	1	135272	135272	0	0		0	1	740	256
1	62	3	1	1	34.9481	1	1	2	0	1	0	0	14	0	0	295	0	0	2952	0	0	295	0	0	295	0	1	2792	2792		ccl	1	3002	3002	0	0		0	1	740	256
1	67	3	1	0	27.4145	1	3	1	1	1	0	0	10	0	0	295	0	0	2952	0	0	295	0	0	295	0	1	2792	2792		toracoscopia	1	10607	10607	0	0		0	1	740	256
1	72	3	2	1	24.093	0	1	3	0	0	0	0	22	7	7	295	2065	0	2952	0	0	295	0	0	295	0	1	2792	2792		safenectomia	1	2013	2013	0	0		0	1	740	256
1	31	1	0	0	28.3987	1	1	2	0	1	0	0	14	3	3	295	885	0	2952	0	0	295	0	0	295	0	1	2792	2792		ccl	1	3002	3002	0	0		0	1	740	256
1	64	3	1	0	33.3195	1	1	2	0	1	0	0	14	0	0	295	0	0	2952	0	0	295	0	0	295	0	1	2792	2792		ccl	1	3002	3002	0	0		0	1	740	256
1	88	3	1	1	24.974	1	2	2	0	1	1	1	14	5	5	295	1475	0	2952	0	0	295	0	0	295	0	1	2792	2792		h pared	1	61434	61434	0	0		0	1	740	256
1	27	1	0	0	27.0552	1	1	2	0	1	0	0	14	3	3	295	885	0	2952	0	0	295	0	0	295	0	1	2792	2792		ccl	1	3002	3002	0	0		0	1	740	256
1	73	3	1	1	29.7619	1	1	3	0	0	0	0	19	0	0	295	0	0	2952	0	0	295	0	0	295	0	1	2792	2792		h ing	1	8449	8449	0	0		0	1	740	256
1	62	3	1	1	38.8642	1	1	3	1	1	0	0	18	9	9	295	2655	0	2952	0	0	295	0	0	295	0	1	2792	2792		ca colon	1	135272	135272	0	0		0	1	740	256
1	75	3	1	1	22.0741	0	1	3	0	1	0	0	17	0	0	295	0	0	2952	0	0	295	0	0	295	0	1	2792	2792		go y piso pelvico	1	3444	3444	0	0		0	1	740	256
1	52	2	1	1	27.7551	1	1	2	0	1	0	0	14	2	2	295	590	0	2952	0	0	295	0	0	295	0	1	2792	2792		h pared	1	61434	61434	0	0		0	1	740	256
1	65	3	1	0	36.2222	1	1	2	0	1	0	0	14	0	0	295	0	0	2952	0	0	295	0	0	295	0	1	2792	2792		h pared	1	61434	61434	0	0		0	1	740	256
1	54	2	1	0	27.0993	1	3	1	1	1	0	0	11	6	6	295	1770	0	2952	0	0	295	0	0	295	0	1	2792	2792		ca mama	1	4454	4454	0	0		0	1	740	256
1	28	1	0	1	33.0211	1	1	2	0	1	1	0	14	0	0	295	0	0	2952	0	0	295	0	0	295	0	1	2792	2792		ccl	1	3002	3002	0	0		0	1	740	256
1	55	2	1	0	46.6181	1	1	3	0	1	0	0	17	0	0	295	0	0	2952	0	0	295	0	0	295	0	1	2792	2792		go y piso pelvico	1	3444	3444	0	0		0	1	740	256
1	83	3	1	0	22.449	0	2	2	0	1	0	0	14	0	0	295	0	0	2952	0	0	295	0	0	295	0	1	2792	2792		esofago	1	3256	3256	0	0		0	1	740	256
1	77	3	1	1	20.679	0	2	3	0	1	0	0	17	0	0	295	0	0	2952	0	0	295	0	0	295	0	1	2792	2792		recto	1	5380	5380	0	0		0	1	740	256
1	30	1	0	0	20.3125	0	1	3	1	1	0	0	18	2	2	295	590	0	2952	0	0	295	0	0	295	0	1	2792	2792		go y piso pelvico	1	3444	3444	0	0		0	1	740	256
1	89	3	1	1	24.4898	0	2	3	0	0	0	0	20	7	7	295	2065	0	2952	0	0	295	0	0	295	0	1	2792	2792		columna	1	6629	6629	0	0		0	1	740	256
1	43	2	1	1	26.1583	1	1	2	0	1	0	0	14	20	17	295	5015	3	2952	8856	2	295	590	2	295	590	1	2792	2792		escleroterapia	1	1004	1004	0	0		0	1	740	256	96	29803.2	0		61	5043	6	6184
1	62	3	1	1	27.7323	1	1	2	0	1	1	0	14	17	7	295	2065	10	2952	29520	2	295	590	14	295	4130	2	2792	5584		gastrect	1	5225	5225	lape	1	2013	2013	1	740	256	162	7314.97	3	330	205	21096	14	8837
1	56	2	1	1	38.8724	1	1	2	0	1	0	0	14	2	2	295	590	0	2952	0	0	295	0	0	295	0	1	2792	2792		bypass	1	123125	123125	0	0		0	1	740	256
1	57	2	1	1	23.4075	0	1	3	0	0	0	0	19	0	0	295	0	0	2952	0	0	295	0	0	295	0	1	2792	2792		h ing	1	8449	8449	0	0		0	1	740	256
1	65	3	1	0	25.9695	1	1	3	0	1	0	0	17	0	0	295	0	0	2952	0	0	295	0	0	295	0	1	2792	2792		recto	1	5380	5380	0	0		0	1	740	256
1	47	2	1	0	27.4756	1	1	3	0	1	0	0	17	0	0	295	0	0	2952	0	0	295	0	0	295	0	1	2792	2792		go y piso pelvico	1	3444	3444	0	0		0	1	740	256
1	47	2	1	1	42.2526	1	3	2	0	1	0	0	14	4	4	295	1180	0	2952	0	1	295	295	3	295	885	1	2792	2792		bypass	1	123125	123125	0	0		0	1	740	256	48	1503.05	0		19	1405	3	3026
1	33	1	0	0	40.7908	1	1	2	0	1	0	0	14	2	2	295	590	0	2952	0	0	295	0	0	295	0	1	2792	2792		bypass	1	123125	123125	0	0		0	1	740	256
1	38	1	0	0	30.3593	1	1	3	0	1	0	0	17	2	2	295	590	0	2952	0	0	295	0	0	295	0	1	2792	2792		go y piso pelvico	1	3444	3444	0	0		0	1	740	256
1	35	1	0	0	25.3906	1	1	2	0	1	0	0	16	0	0	295	0	0	2952	0	0	295	0	0	295	0	1	2792	2792		h hiatal	1	2889	2889	0	0		0	1	740	256
1	53	2	1	0	32.0073	1	1	3	1	1	0	0	18	10	10	295	2950	0	2952	0	0	295	0	0	295	0	1	2792	2792		go y piso pelvico	1	3444	3444	0	0		0	1	740	256
1	68	3	2	0	27.4077	1	2	3	0	0	0	0	2	2	2	295	590	0	2952	0	0	295	0	0	295	0	1	2792	2792		cara y cuello	1	1105	1105	0	0		0	1	740	256
1	57	2	1	0	36.0961	1	1	2	0	1	0	0	14	1	1	295	295	0	2952	0	0	295	0	0	295	0	1	2792	2792		ccl	1	3002	3002	0	0		0	1	740	256
1	62	3	1	0	36.5922	1	1	2	0	1	0	0	14	4	4	295	1180	0	2952	0	0	295	0	0	295	0	1	2792	2792		h pared	1	61434	61434	0	0		0	1	740	256
1	75	3	1	1	23.6203	0	1	3	0	0	0	0	19	3	3	295	885	0	2952	0	0	295	0	0	295	0	1	2792	2792		h ing	1	8449	8449	0	0		0	1	740	256	47	975.946	0		14	1167	0	0
1	46	2	1	0	30.0425	1	3	1	1	1	0	0	11	2	2	295	590	0	2952	0	0	295	0	0	295	0	1	2792	2792		ca mama	1	4454	4454	0	0		0	1	740	256
1	38	1	0	1	26.1427	1	1	3	0	1	0	0	17	1	1	295	295	0	2952	0	0	295	0	0	295	0	1	2792	2792		colon con engrapadora	1	135272	135272	0	0		0	1	740	256
1	29	1	0	0	28.3737	1	1	2	0	1	0	0	14	0	0	295	0	0	2952	0	0	295	0	0	295	0	1	2792	2792		gastrect	1	5225	5225	0	0		0	1	740	256
1	81	3	1	1	20.202	0	3	2	0	1	0	0	14	2	2	295	590	0	2952	0	0	295	0	0	295	0	1	2792	2792		qx laparoscopica	1	13889	13889	0	0		0	1	740	256
1	44	2	1	1	29.9148	1	1	2	0	1	0	0	14	3	3	295	885	0	2952	0	0	295	0	0	295	0	1	2792	2792		h pared	1	61434	61434	0	0		0	1	740	256
1	63	3	1	0	30.9627	1	1	3	0	1	0	0	17	2	2	295	590	0	2952	0	0	295	0	0	295	0	1	2792	2792		go y piso pelvico	1	3444	3444	0	0		0	1	740	256
1	61	3	1	1	20.9042	0	1	2	1	1	0	0	15	0	0	295	0	0	2952	0	0	295	0	0	295	0	1	2792	2792		whipple	1	135272	135272	0	0		0	1	740	256
1	51	2	1	0	21.6441	0	3	3	1	0	0	0	1	18	18	295	5310	0	2952	0	0	295	0	0	295	0	1	2792	2792		cara y cuello	1	2013	2013	0	0		0	1	740	256
1	66	3	1	0	20.3954	0	1	3	1	1	1	1	18	12	12	295	3540	0	2952	0	1	295	295	2	295	590	1	2792	2792		timectomia	1	2889	2889	0	0		0	1	740	256	196	14934.2	0		48	4011	5	5982
1	26	1	0	1	27.6817	1	1	3	0	0	0	0	19	2	2	295	590	0	2952	0	0	295	0	0	295	0	1	2792	2792		h ing	1	8449	8449	0	0		0	1	740	256
1	73	3	1	1	19.8347	0	1	3	1	1	1	1	18	20	20	295	5900	0	2952	0	1	295	295	3	295	885	1	2792	2792		toracoscopia	1	10607	10607	0	0		0	1	740	256	65	10634.2	0	330	40	3552	6	5240
1	69	3	1	0	23.5556	0	1	2	0	1	0	0	14	2	2	295	590	0	2952	0	1	295	295	0	295	0	1	2792	2792		ccl	1	3002	3002	0	0		0	1	740	256	24	841.12	0		17	1051	2	2731
1	68	3	1	0	29.3413	1	1	3	1	1	0	0	18	17	17	295	5015	0	2952	0	0	295	0	0	295	0	1	2792	2792		ca colon	1	135272	135272	0	0		0	1	740	256
1	63	3	1	1	29.7619	1	3	2	0	1	1	0	16	6	6	295	1770	0	2952	0	1	295	295	1	295	295	1	2792	2792		toracoscopia	1	10607	10607	0	0		0	1	740	256	60	5620.02	0		19	1405	5	1767
1	66	3	1	0	24.0346	0	1	3	1	1	0	0	18	0	0	295	0	0	2952	0	0	295	0	0	295	0	1	2792	2792		go y piso pelvico	1	3444	3444	0	0		0	1	740	256
1	51	2	1	0	33.284	1	1	2	0	1	0	0	14	0	0	295	0	0	2952	0	0	295	0	0	295	0	1	2792	2792		gastrect	1	5225	5225	0	0		0	1	740	256
1	56	2	1	1	29.0367	1	1	2	0	1	0	0	14	0	0	295	0	0	2952	0	0	295	0	0	295	0	1	2792	2792		h pared	1	61434	61434	0	0		0	1	740	256
1	59	2	1	1	26.5731	1	1	3	0	0	0	0	19	0	0	295	0	0	2952	0	0	295	0	0	295	0	1	2792	2792		h ing	1	8449	8449	0	0		0	1	740	256
1	73	3	1	0	27.1106	1	1	3	0	1	0	0	17	0	0	295	0	0	2952	0	0	295	0	0	295	0	1	2792	2792		go y piso pelvico	1	3444	3444	0	0		0	1	740	256
1	47	2	1	0	32.912	1	1	2	0	1	0	0	14	2	2	295	590	0	2952	0	1	295	295	0	295	0	1	2792	2792		ccl	1	3002	3002	0	0		0	1	740	256	24	841.12	0		17	1051	2	2731
1	25	1	0	1	22.3214	0	1	2	0	1	0	0	14	7	7	295	2065	0	2952	0	0	295	0	0	295	0	1	2792	2792		h pared	1	61434	61434	0	0		0	1	740	256
1	62	3	1	0	36.5922	1	1	2	0	1	0	0	14	4	4	295	1180	0	2952	0	0	295	0	0	295	0	1	2792	2792		h pared	1	61434	61434	0	0		0	1	740	256
1	73	3	3	0	26.6389	1	2	1	1	0	0	0	1	6	6	295	1770	0	2952	0	0	295	0	0	295	0	1	2792	2792		cara y cuello	1	2013	2013	0	0		0	1	740	256
1	62	3	1	0	24.3418	0	3	1	1	1	0	0	6	2	2	295	590	0	2952	0	0	295	0	0	295	0	1	2792	2792		cara y cuello	1	2013	2013	0	0		0	1	740	256
1	49	2	1	0	45.5389	1	1	2	0	1	0	0	14	4	4	295	1180	0	2952	0	1	295	295	0	295	0	1	2792	2792		ccl	1	3002	3002	0	0		0	1	740	256	36	1064.02	0		17	1051	2	2731
1	73	3	1	1	25.2994	1	1	3	0	0	0	0	19	6	6	295	1770	0	2952	0	0	295	0	0	295	0	1	2792	2792		h ing	1	8449	8449	0	0		0	1	740	256
1	73	3	1	1	19.8347	0	1	3	1	1	1	1	18	20	3	295	885	17	2952	50184	0	295	0	0	295	0	1	2792	2792		recto	1	5380	5380	0	0		0	1	740	256
1	39	1	0	1	23.8087	0	1	2	0	1	0	0	14	2	2	295	590	0	2952	0	1	295	295	0	295	0	1	2792	2792		ccl	1	3002	3002	0	0		0	1	740	256	24	841.12	0		17	1051	2	2731
1	36	1	0	0	24.3046	0	1	3	0	0	0	0	19	2	2	295	590	0	2952	0	0	295	0	0	295	0	1	2792	2792		h ing	1	8449	8449	0	0		0	1	740	256
1	58	2	1	1	30.407	1	3	3	0	0	1	0	20	18	13	295	3835	5	2952	14760	2	295	590	4	295	1180	1	2792	2792		toracoscopia	1	10607	10607	0	0		0	1	740	256	205	20806.6	0		163	13421	12	4072
1	57	2	1	1	26.1427	1	1	3	0	0	0	0	19	0	0	295	0	0	2952	0	0	295	0	0	295	0	1	2792	2792		h ing	1	8449	8449	0	0		0	1	740	256
1	64	3	1	0	25.0667	1	1	3	0	0	0	0	19	2	2	295	590	0	2952	0	0	295	0	0	295	0	1	2792	2792		h ing	1	8449	8449	0	0		0	1	740	256
1	30	1	0	0	33.4977	1	1	2	0	1	0	0	14	2	2	295	590	0	2952	0	1	295	295	0	295	0	1	2792	2792		ccl	1	3002	3002	0	0		0	1	740	256	24	841.12	0		17	1051	2	2731
1	89	3	1	1	20.3244	0	2	1	1	1	0	0	9	0	0	295	0	0	2952	0	0	295	0	0	295	0	1	2792	2792		esofago	1	3256	3256	0	0		0	1	740	256
1	66	3	1	0	22.3757	0	3	1	0	1	0	0	5	2	2	295	590	0	2952	0	0	295	0	0	295	0	1	2792	2792		cara y cuello	1	2013	2013	0	0		0	1	740	256
1	49	2	1	0	22.8624	0	1	3	1	1	1	0	18	14	6	295	1770	8	2952	23616	1	295	295	2	295	590	1	2792	2792		toracoscopia	1	10607	10607	0	0		0	1	740	256	225	19290.7	0		131	12053	5	4144
1	78	3	1	0	24.4444	0	1	3	1	1	0	0	18	6	6	295	1770	0	2952	0	0	295	0	0	295	0	1	2792	2792		ca colon	1	135272	135272	0	0		0	1	740	256
1	55	2	1	1	24.7252	0	2	2	1	1	1	1	15	33	15	295	4425	18	2952	53136	0	295	0	0	295	0	1	2792	2792		gastrect	1	5225	5225	0	0		0	1	740	256
1	72	3	1	0	35.1705	1	1	3	0	1	0	0	17	0	0	295	0	0	2952	0	0	295	0	0	295	0	1	2792	2792		go y piso pelvico	1	3444	3444	0	0		0	1	740	256
1	45	2	1	1	40.0091	1	3	1	0	1	0	0	5	2	2	295	590	0	2952	0	0	295	0	0	295	0	1	2792	2792		cara y cuello	1	2013	2013	0	0		0	1	740	256
1	46	2	1	0	31.5011	1	3	1	0	1	1	0	5	15	8	295	2360	7	2952	20664	1	295	295	0	295	0	1	2792	2792		esofago	1	3256	3256	0	0		0	1	740	256	98	4956.15	0		53	8832	9	4703
1	82	3	1	0	17.5853	0	2	3	1	0	0	0	1	3	3	295	885	0	2952	0	0	295	0	0	295	0	1	2792	2792		cara y cuello	1	2013	2013	0	0		0	1	740	256
1	77	3	1	0	24.1415	0	3	1	1	1	0	0	9	0	0	295	0	0	2952	0	0	295	0	0	295	0	1	2792	2792		esofago	1	3256	3256	0	0		0	1	740	256
1	48	2	1	1	21.4536	0	1	3	0	0	0	0	19	0	0	295	0	0	2952	0	0	295	0	0	295	0	1	2792	2792		h ing	1	8449	8449	0	0		0	1	740	256
1	53	2	1	1	32.4354	1	1	2	0	1	0	0	14	0	0	295	0	0	2952	0	0	295	0	0	295	0	1	2792	2792		h pared	1	61434	61434	0	0		0	1	740	256
1	68	3	1	0	38.3492	1	1	3	1	1	0	0	18	4	4	295	1180	0	2952	0	0	295	0	0	295	0	1	2792	2792		go y piso pelvico	1	3444	3444	0	0		0	1	740	256
1	42	2	1	0	29.3333	1	1	3	1	1	0	0	18	3	3	295	885	0	2952	0	0	295	0	0	295	0	1	2792	2792		go y piso pelvico	1	3444	3444	0	0		0	1	740	256
1	46	2	1	0	26.079	1	1	2	0	1	0	0	14	2	2	295	590	0	2952	0	1	295	295	0	295	0	1	2792	2792		ccl	1	3002	3002	0	0		0	1	740	256	24	841.12	0		17	1051	2	2731
1	58	2	1	0	23.4224	0	1	2	0	1	0	0	14	2	2	295	590	0	2952	0	1	295	295	0	295	0	1	2792	2792		ccl	1	3002	3002	0	0		0	1	740	256	24	841.12	0		17	1051	2	2731
1	25	1	0	1	37.1823	1	1	2	0	1	0	0	14	5	5	295	1475	0	2952	0	0	295	0	0	295	0	1	2792	2792		h pared	1	61434	61434	0	0		0	1	740	256
1	78	3	1	1	18.3143	0	2	2	1	1	1	1	15	23	10	295	2950	13	2952	38376	0	295	0	0	295	0	1	2792	2792		gastrect	1	5225	5225	0	0		0	1	740	256
1	90	3	1	1	21.6333	0	1	3	0	0	0	0	19	0	0	295	0	0	2952	0	0	295	0	0	295	0	1	2792	2792		h ing	1	8449	8449	0	0		0	1	740	256
1	60	3	1	1	26.2227	1	1	3	0	0	0	0	19	0	0	295	0	0	2952	0	0	295	0	0	295	0	1	2792	2792		h ing	1	8449	8449	0	0		0	1	740	256
1	72	3	1	1	24.2439	0	2	2	1	1	0	0	15	0	0	295	0	0	2952	0	0	295	0	0	295	0	1	2792	2792		gastrect	1	5225	5225	0	0		0	1	740	256
1	35	1	0	0	48.4905	1	1	3	0	1	0	0	17	1	1	295	295	0	2952	0	0	295	0	0	295	0	1	2792	2792		recto	1	5380	5380	0	0		0	1	740	256
1	45	2	1	0	25.4767	1	1	2	0	1	0	0	14	0	0	295	0	0	2952	0	0	295	0	0	295	0	1	2792	2792		gastrect	1	5225	5225	0	0		0	1	740	256
1	47	2	1	0	31.5556	1	1	3	0	0	0	0	19	2	2	295	590	0	2952	0	0	295	0	0	295	0	1	2792	2792		h ing	1	8449	8449	0	0		0	1	740	256
1	50	2	1	1	20.9366	0	1	3	0	0	0	0	19	2	2	295	590	0	2952	0	0	295	0	0	295	0	1	2792	2792		h ing	1	8449	8449	0	0		0	1	740	256
1	73	3	1	1	29.6285	1	2	3	1	0	0	0	1	2	2	295	590	0	2952	0	0	295	0	0	295	0	1	2792	2792		cara y cuello	1	2013	2013	0	0		0	1	740	256
1	57	2	1	0	30.8012	1	1	2	0	1	0	0	14	1	1	295	295	0	2952	0	0	295	0	0	295	0	1	2792	2792		qx laparoscopica	1	13889	13889	0	0		0	1	740	256
1	71	3	1	1	23.1405	0	1	3	0	0	0	0	2	1	1	295	295	0	2952	0	0	295	0	0	295	0	1	2792	2792		cataratas	1	7298	7298	0	0		0	1	740	256
1	52	2	1	0	38.3906	1	1	2	0	1	0	0	14	0	0	295	0	0	2952	0	0	295	0	0	295	0	1	2792	2792		gastrect	1	5225	5225	0	0		0	1	740	256
1	64	3	1	0	20.1726	0	1	3	0	1	0	0	17	0	0	295	0	0	2952	0	0	295	0	0	295	0	1	2792	2792		go y piso pelvico	1	3444	3444	0	0		0	1	740	256
1	54	2	1	0	25.4685	1	1	3	0	1	0	0	14	0	0	295	0	0	2952	0	0	295	0	0	295	0	1	2792	2792		riñon	1	5204	5204	0	0		0	1	740	256
1	66	3	1	0	44.6976	1	1	2	0	1	0	0	14	0	0	295	0	0	2952	0	0	295	0	0	295	0	1	2792	2792		lape	1	13889	13889	0	0		0	1	740	256
1	52	2	1	0	38.3906	1	1	2	0	1	0	0	14	0	0	295	0	0	2952	0	0	295	0	0	295	0	1	2792	2792		gastrect	1	5225	5225	0	0		0	1	740	256
1	40	2	1	1	19.3772	0	1	2	0	1	0	0	14	0	0	295	0	0	2952	0	0	295	0	0	295	0	1	2792	2792		gastrect	1	5225	5225	0	0		0	1	740	256
1	32	1	0	1	25.8645	1	1	2	0	1	1	1	14	1	0	295	0	1	2952	2952	0	295	0	0	295	0	1	2792	2792		h pared	1	61434	61434	0	0		0	1	740	256
1	53	2	1	0	29.0318	1	1	2	0	1	0	0	14	2	2	295	590	0	2952	0	1	295	295	0	295	0	1	2792	2792		ccl	1	3002	3002	0	0		0	1	740	256	24	841.12	0		17	1051	2	2731
1	50	2	1	1	29.0367	1	1	3	0	0	0	0	19	2	2	295	590	0	2952	0	0	295	0	0	295	0	1	2792	2792		h ing	1	8449	8449	0	0		0	1	740	256
1	47	2	1	1	31.6263	1	2	2	1	1	1	0	15	15	5	295	1475	10	2952	29520	2	295	590	6	295	1770	1	2792	2792		ca renal	1	5204	5204	0	0		0	1	740	256	109	11411	0		25	2907	8	9514
1	50	2	1	1	29.0367	1	1	3	0	0	0	0	19	2	2	295	590	0	2952	0	0	295	0	0	295	0	1	2792	2792		h ing	1	8449	8449	0	0		0	1	740	256
1	65	3	1	1	23.6614	0	1	2	0	1	0	0	14	2	2	295	590	0	2952	0	1	295	295	0	295	0	1	2792	2792		ccl	1	3002	3002	0	0		0	1	740	256	24	841.12	0		17	1051	2	2731
1	45	2	1	1	42.1224	1	1	2	0	1	0	0	14	0	0	295	0	0	2952	0	0	295	0	0	295	0	1	2792	2792		h pared	1	61434	61434	0	0		0	1	740	256
1	39	1	0	0	33.0579	1	1	2	0	1	0	0	14	0	0	295	0	0	2952	0	0	295	0	0	295	0	1	2792	2792		h pared	1	61434	61434	0	0		0	1	740	256
1	41	2	1	0	51.9531	1	1	3	1	1	0	0	18	3	3	295	885	0	2952	0	0	295	0	0	295	0	1	2792	2792		go y piso pelvico	1	3444	3444	0	0		0	1	740	256
1	63	3	1	1	25.1486	1	1	3	0	0	0	0	19	2	2	295	590	0	2952	0	0	295	0	0	295	0	1	2792	2792		h ing	1	8449	8449	0	0		0	1	740	256
1	57	2	1	1	30.1038	1	1	2	0	1	0	0	14	1	1	295	295	0	2952	0	0	295	0	0	295	0	1	2792	2792		h pared	1	61434	61434	0	0		0	1	740	256
1	74	3	1	0	24.974	1	1	2	0	1	0	0	14	4	4	295	1180	0	2952	0	0	295	0	0	295	0	1	2792	2792		h pared	1	61434	61434	0	0		0	1	740	256
1	66	3	1	0	24.2382	0	1	2	0	1	0	0	14	2	2	295	590	0	2952	0	1	295	295	0	295	0	1	2792	2792		ccl	1	3002	3002	0	0		0	1	740	256	24	841.12	0		17	1051	2	2731
1	66	3	1	0	26.5021	1	1	3	0	0	0	0	19	2	2	295	590	0	2952	0	0	295	0	0	295	0	1	2792	2792		h ing	1	8449	8449	0	0		0	1	740	256
1	80	3	3	0	26.2227	1	2	2	1	0	0	0	1	11	11	295	3245	0	2952	0	0	295	0	0	295	0	1	2792	2792		columna	1	6629	6629	0	0		0	1	740	256
1	45	2	1	0	38.737	1	1	3	1	1	0	0	18	0	0	295	0	0	2952	0	0	295	0	0	295	0	1	2792	2792		go y piso pelvico	1	3444	3444	0	0		0	1	740	256
1	75	3	1	0	23.74	0	1	3	0	1	0	0	17	0	0	295	0	0	2952	0	0	295	0	0	295	0	1	2792	2792		go y piso pelvico	1	3444	3444	0	0		0	1	740	256
1	78	3	1	1	18.9292	0	1	3	0	1	0	0	17	4	4	295	1180	0	2952	0	0	295	0	0	295	0	1	2792	2792		prostata	1	14045	14045	0	0		0	1	740	256
1	58	2	3	0	22.9421	0	1	2	0	0	0	0	4	0	0	295	0	0	2952	0	0	295	0	0	295	0	1	2792	2792		h pared	1	61434	61434	0	0		0	1	740	256
1	75	3	2	1	27.5556	1	2	3	0	0	0	0	2	0	0	295	0	0	2952	0	0	295	0	0	295	0	1	2792	2792		cataratas	1	7298	7298	0	0		0	1	740	256
1	35	1	0	0	39.1111	1	1	2	0	1	0	0	14	2	2	295	590	0	2952	0	1	295	295	0	295	0	1	2792	2792		ccl	1	3002	3002	0	0		0	1	740	256	24	841.12	0		17	1051	2	2731
1	42	2	1	0	28.2076	1	1	3	0	1	0	0	14	1	1	295	295	0	2952	0	0	295	0	0	295	0	1	2792	2792		riñon	1	5204	5204	0	0		0	1	740	256
1	53	2	1	0	38.6667	1	1	2	0	1	0	0	14	2	2	295	590	0	2952	0	0	295	0	0	295	0	1	2792	2792		h pared	1	61434	61434	0	0		0	1	740	256
1	52	2	1	0	35.1111	1	3	1	0	1	0	0	13	6	6	295	1770	0	2952	0	0	295	0	0	295	0	1	2792	2792		toracoscopia	1	10607	10607	0	0		0	1	740	256
1	65	3	1	0	25.9695	1	1	3	0	1	0	0	17	0	0	295	0	0	2952	0	0	295	0	0	295	0	1	2792	2792		recto	1	5380	5380	0	0		0	1	740	256
1	47	2	1	0	27.4756	1	1	3	0	1	0	0	17	0	0	295	0	0	2952	0	0	295	0	0	295	0	1	2792	2792		go y piso pelvico	1	3444	3444	0	0		0	1	740	256
1	81	3	1	1	24.7249	0	1	3	0	0	0	0	19	1	1	295	295	0	2952	0	0	295	0	0	295	0	1	2792	2792		h ing	1	8449	8449	0	0		0	1	740	256
1	58	2	1	0	27.3399	1	1	1	0	1	0	0	13	0	0	295	0	0	2952	0	0	295	0	0	295	0	1	2792	2792		toracoscopia	1	10607	10607	0	0		0	1	740	256
1	58	2	2	1	28.0664	1	3	2	0	0	0	0	7	0	0	295	0	0	2952	0	0	295	0	0	295	0	1	2792	2792		ccl	1	3002	3002	0	0		0	1	740	256
1	47	2	1	0	27.5312	1	1	2	0	1	0	0	14	0	0	295	0	0	2952	0	0	295	0	0	295	0	1	2792	2792		toracoscopia	1	10607	10607	0	0		0	1	740	256
1	83	3	1	0	21.0828	0	2	3	0	1	0	0	17	12	5	295	1475	7	2952	20664	1	295	295	2	295	590	1	2792	2792		h pared	1	61434	61434	0	0		0	0	740	256	317	10349.3	3	330	101	21710	9	4503
1	83	3	1	0	22.1836	0	2	2	0	1	1	0	14	1	0	295	0	1	2952	2952	0	295	0	0	295	0	1	2792	2792		h pared	1	61434	61434	0	0		0	1	740	256
1	84	3	1	1	24.8016	0	2	3	0	0	0	0	20	7	7	295	2065	0	2952	0	0	295	0	0	295	0	1	2792	2792		columna	1	6629	6629	0	0		0	1	740	256
1	73	3	1	0	24.4444	0	2	2	1	1	0	0	15	8	8	295	2360	0	2952	0	1	295	295	2	295	590	1	2792	2792		gastrect	1	5225	5225	0	0		0	1	740	256	108	1761.51	1	330	31	3745	6	11635
1	77	3	1	0	37.9996	1	1	3	1	1	0	0	18	8	8	295	2360	0	2952	0	0	295	0	0	295	0	1	2792	2792		go y piso pelvico	1	3444	3444	0	0		0	1	740	256
1	75	3	1	1	16.2331	0	1	3	0	0	0	0	19	3	3	295	885	0	2952	0	0	295	0	0	295	0	1	2792	2792		h ing	1	8449	8449	0	0		0	1	740	256	47	975.946	0		14	1167	1	1931
1	49	2	1	0	44.1406	1	1	2	0	1	0	0	14	0	0	295	0	0	2952	0	0	295	0	0	295	0	1	2792	2792		gastrect	1	5225	5225	0	0		0	1	740	256
1	70	3	1	1	21.2585	0	2	2	1	1	1	1	15	29	10	295	2950	19	2952	56088	2	295	590	7	295	2065	1	2792	2792		ca renal	1	5204	5204	0	0		0	1	740	256	109	11411	0		25	2907	8	9514
1	32	1	0	1	22.5306	0	1	3	0	0	0	0	19	1	1	295	295	0	2952	0	0	295	0	0	295	0	1	2792	2792		h ing	1	8449	8449	0	0		0	1	740	256
1	54	2	1	1	33.0904	1	1	3	0	0	0	0	19	0	0	295	0	0	2952	0	0	295	0	0	295	0	1	2792	2792		h ing	1	8449	8449	0	0		0	1	740	256
1	52	2	1	0	34.6667	1	1	3	1	1	0	0	18	10	10	295	2950	0	2952	0	0	295	0	3	295	885	1	2792	2792		histerectomia	1	3137	3137	0	0		0	1	740	256	90	6061.54	1	330	33	4983	5	5982
1	57	2	1	0	32.6531	1	1	2	0	1	0	0	14	0	0	295	0	0	2952	0	0	295	0	0	295	0	1	2792	2792		ccl	1	3002	3002	0	0		0	1	740	256
1	67	3	3	1	19.8347	0	3	3	0	0	0	0	7	4	4	295	1180	0	2952	0	0	295	0	0	295	0	1	2792	2792		cara y cuello	1	2013	2013	0	0		0	1	740	256
1	71	3	1	0	22.6667	0	1	3	1	1	0	0	18	0	0	295	0	0	2952	0	0	295	0	0	295	0	1	2792	2792		go y piso pelvico	1	3444	3444	0	0		0	1	740	256
1	68	3	1	1	24.8971	0	1	3	0	0	0	0	19	2	2	295	590	0	2952	0	0	295	0	0	295	0	1	2792	2792		h ing	1	8449	8449	0	0		0	1	740	256
1	58	2	1	0	33.9004	1	1	3	0	1	0	0	17	2	2	295	590	0	2952	0	0	295	0	0	295	0	1	2792	2792		colon con engrapadora	1	135272	135272	0	0		0	1	740	256
1	50	2	1	1	24.977	1	3	1	0	1	0	0	13	10	10	295	2950	0	2952	0	0	295	0	0	295	0	1	2792	2792		coils y stents	1	74712	74712	0	0		0	1	740	256
1	54	2	1	0	27.0552	1	1	3	0	1	0	0	17	0	0	295	0	0	2952	0	0	295	0	0	295	0	1	2792	2792		go y piso pelvico	1	3444	3444	0	0		0	1	740	256
1	85	3	1	0	21.76	0	2	2	0	1	0	0	14	2	2	295	590	0	2952	0	1	295	295	0	295	0	1	2792	2792		ccl	1	3002	3002	0	0		0	1	740	256	24	841.12	0		17	1051	2	2731
1	81	3	1	0	31.1111	1	3	1	1	1	0	0	10	11	10	295	2950	1	2952	2952	2	295	590	4	295	1180	1	2792	2792		toracoscopia	1	10607	10607	0	0		0	1	740	256	128	7077.44	2	660	102	13212	10	8997
1	75	3	2	0	38.2934	1	2	3	0	0	0	0	2	0	0	295	0	0	2952	0	0	295	0	0	295	0	1	2792	2792		columna	1	6629	6629	0	0		0	1	740	256
1	44	2	1	1	26.9127	1	1	2	0	1	0	0	14	2	2	295	590	0	2952	0	1	295	295	0	295	0	1	2792	2792		ccl	1	3002	3002	0	0		0	1	740	256	24	841.12	0		17	1051	2	2731
1	47	2	1	1	28.0816	1	1	2	0	1	0	0	16	1	1	295	295	0	2952	0	0	295	0	0	295	0	1	2792	2792		h hiatal	1	2889	2889	0	0		0	1	740	256
1	56	2	1	0	24.4444	0	1	3	1	1	1	1	18	1	1	295	295	0	2952	0	1	295	295	2	295	590	1	2792	2792		enf diverticular	1	2889	2889	desm colostomia	1	2889	2889	1	740	256	218	14387.1	0	330	17	3689	10	5819
1	58	2	1	0	28.8889	1	3	1	1	1	0	0	10	0	0	295	0	0	2952	0	0	295	0	0	295	0	1	2792	2792		qx laparoscopica	1	13889	13889	0	0		0	1	740	256
1	56	2	1	1	32.45	1	1	3	0	0	0	0	19	2	2	295	590	0	2952	0	0	295	0	0	295	0	1	2792	2792		h ing	1	8449	8449	0	0		0	1	740	256
1	51	2	1	1	26.3958	1	1	3	0	1	0	0	17	0	0	295	0	0	2952	0	0	295	0	0	295	0	1	2792	2792		cara y cuello	1	2013	2013	0	0		0	1	740	256
1	84	3	1	0	22.9874	0	2	3	0	0	0	0	22	0	0	295	0	0	2952	0	0	295	0	0	295	0	1	2792	2792		amputacion	1	2608	2608	0	0		0	1	740	256
1	50	2	1	0	29.0943	1	1	3	1	1	0	0	18	0	0	295	0	0	2952	0	0	295	0	0	295	0	1	2792	2792		cara y cuello	1	2013	2013	0	0		0	1	740	256
1	62	3	1	0	36.4796	1	1	2	0	1	0	0	14	0	0	295	0	0	2952	0	0	295	0	0	295	0	1	2792	2792		h pared	1	61434	61434	0	0		0	1	740	256
1	38	1	0	0	18.7652	0	1	3	1	1	0	0	18	0	0	295	0	0	2952	0	0	295	0	0	295	0	1	2792	2792		go y piso pelvico	1	3444	3444	0	0		0	1	740	256
1	75	3	1	1	24.4352	0	1	2	0	1	0	0	14	0	0	295	0	0	2952	0	0	295	0	0	295	0	1	2792	2792		ccl	1	3002	3002	0	0		0	1	740	256
1	76	3	1	0	33.7778	1	3	1	1	1	0	0	11	3	3	295	885	0	2952	0	0	295	0	0	295	0	1	2792	2792		ca mama	1	4454	4454	0	0		0	1	740	256
1	61	3	1	0	24.4444	0	1	3	0	0	0	0	20	2	2	295	590	0	2952	0	0	295	0	0	295	0	1	2792	2792		rodilla	1	1330	1330	0	0		0	1	740	256
1	72	3	1	0	26.6728	1	1	2	0	1	1	1	14	3	3	295	885	0	2952	0	1	295	295	0	295	0	1	2792	2792		ccl	1	3002	3002	0	0		0	1	740	256	29	932.12	0		17	1051	2	2731
1	75	3	1	1	29.7619	1	1	2	0	1	0	0	14	2	2	295	590	0	2952	0	0	295	0	0	295	0	1	2792	2792		ccl	1	3002	3002	0	0		0	1	740	256	13	483.473	0		9	567	3	2653
1	88	3	2	0	20.5389	0	3	3	1	0	0	0	1	5	5	295	1475	0	2952	0	0	295	0	0	295	0	1	2792	2792		cara y cuello	1	2013	2013	0	0		0	1	740	256
1	58	2	1	0	27.2096	1	1	2	0	1	0	0	14	2	2	295	590	0	2952	0	0	295	0	0	295	0	1	2792	2792		lape	1	2013	2013	0	0		0	1	740	256
1	84	3	3	1	21.8248	0	2	3	1	0	0	0	1	2	2	295	590	0	2952	0	0	295	0	0	295	0	1	2792	2792		cara y cuello	1	2013	2013	0	0		0	1	740	256
1	40	2	1	0	24.3496	0	1	2	0	1	0	0	14	0	0	295	0	0	2952	0	0	295	0	0	295	0	1	2792	2792		ccl	1	3002	3002	0	0		0	1	740	256
1	53	2	1	1	27.7634	1	1	3	0	0	0	0	19	0	0	295	0	0	2952	0	0	295	0	0	295	0	1	2792	2792		h ing	1	8449	8449	0	0		0	1	740	256
1	58	2	1	0	33.9004	1	1	3	0	1	0	0	17	2	2	295	590	0	2952	0	0	295	0	0	295	0	1	2792	2792		colon con engrapadora	1	135272	135272	0	0		0	1	740	256
1	54	2	1	0	27.0552	1	1	3	0	1	0	0	17	0	0	295	0	0	2952	0	0	295	0	0	295	0	1	2792	2792		go y piso pelvico	1	3444	3444	0	0		0	1	740	256
1	70	3	1	1	20.2632	0	1	3	0	0	0	0	19	0	0	295	0	0	2952	0	0	295	0	0	295	0	1	2792	2792		h ing	1	8449	8449	0	0		0	1	740	256
1	75	3	1	1	29.4076	1	1	3	0	0	0	0	2	1	1	295	295	0	2952	0	0	295	0	0	295	0	1	2792	2792		cataratas	1	7298	7298	0	0		0	1	740	256
1	59	2	1	0	28	1	1	3	0	1	0	0	17	0	0	295	0	0	2952	0	0	295	0	0	295	0	1	2792	2792		go y piso pelvico	1	3444	3444	0	0		0	1	740	256
1	70	3	1	0	24.8889	0	2	3	1	1	0	0	18	2	2	295	590	0	2952	0	0	295	0	0	295	0	1	2792	2792		go y piso pelvico	1	3444	3444	0	0		0	1	740	256
1	25	1	2	1	28.306	1	1	3	0	0	0	0	7	0	0	295	0	0	2952	0	0	295	0	0	295	0	1	2792	2792		cara y cuello	1	2013	2013	0	0		0	1	740	256
1	80	3	2	1	19.8839	0	2	3	1	0	0	0	1	5	5	295	1475	0	2952	0	0	295	0	0	295	0	1	2792	2792		cara y cuello	1	2013	2013	0	0		0	1	740	256
1	82	3	2	1	23.597	0	2	3	1	0	0	0	1	0	0	295	0	0	2952	0	0	295	0	0	295	0	1	2792	2792		cara y cuello	1	2013	2013	0	0		0	1	740	256
1	59	2	1	0	23.833	0	1	3	0	1	0	0	14	1	1	295	295	0	2952	0	0	295	0	0	295	0	1	2792	2792		riñon	1	5204	5204	0	0		0	1	740	256
1	37	1	0	1	30.1103	1	1	2	0	1	0	0	14	0	0	295	0	0	2952	0	0	295	0	0	295	0	1	2792	2792		gastrect	1	5225	5225	0	0		0	1	740	256
1	68	3	1	0	22.3543	0	1	3	1	1	0	0	18	14	14	295	4130	0	2952	0	0	295	0	0	295	0	1	2792	2792		go y piso pelvico	1	3444	3444	0	0		0	1	740	256
1	68	3	1	1	16.8364	0	1	3	0	0	1	0	19	2	2	295	590	0	2952	0	0	295	0	0	295	0	1	2792	2792		h ing	1	8449	8449	0	0		0	1	740	256
1	63	3	1	0	23.5556	0	1	2	0	1	0	0	14	0	0	295	0	0	2952	0	0	295	0	0	295	0	1	2792	2792		h pared	1	61434	61434	0	0		0	1	740	256
1	82	3	1	0	32.5444	1	2	3	1	1	1	0	18	2	2	295	590	0	2952	0	0	295	0	0	295	0	1	2792	2792		go y piso pelvico	1	3444	3444	0	0		0	1	740	256
1	62	3	1	0	39.472	1	1	3	0	0	0	0	2	0	0	295	0	0	2952	0	0	295	0	0	295	0	1	2792	2792		cara y cuello	1	1105	1105	0	0		0	1	740	256
1	60	3	1	1	23.8754	0	1	3	0	0	0	0	19	3	3	295	885	0	2952	0	0	295	0	0	295	0	1	2792	2792		h ing	1	8449	8449	0	0		0	1	740	256	47	975.946	0		14	1167	1	1931
1	57	2	1	0	26.0417	1	1	3	1	1	0	0	18	0	0	295	0	0	2952	0	0	295	0	0	295	0	1	2792	2792		go y piso pelvico	1	3444	3444	0	0		0	1	740	256
1	76	3	1	1	19.313	0	1	3	0	0	0	0	19	0	0	295	0	0	2952	0	0	295	0	0	295	0	1	2792	2792		h ing	1	8449	8449	0	0		0	1	740	256
1	48	2	1	1	25.7344	1	1	2	0	1	0	0	14	0	0	295	0	0	2952	0	0	295	0	0	295	0	1	2792	2792		ccl	1	3002	3002	0	0		0	1	740	256
1	61	3	3	1	37.7229	1	2	3	0	0	0	0	7	0	0	295	0	0	2952	0	0	295	0	0	295	0	1	2792	2792		cara y cuello	1	2013	2013	0	0		0	1	740	256
1	53	2	3	1	25.7657	1	2	2	0	0	0	0	7	0	0	295	0	0	2952	0	0	295	0	0	295	0	1	2792	2792		curacion exhaustiva	1	336	336	0	0		0	1	740	256
1	43	2	1	0	21.9076	0	1	3	1	1	0	0	18	3	3	295	885	0	2952	0	0	295	0	0	295	0	1	2792	2792		go y piso pelvico	1	3444	3444	0	0		0	1	740	256
1	68	3	1	1	24.6097	0	2	3	0	0	0	0	19	0	0	295	0	0	2952	0	0	295	0	0	295	0	1	2792	2792		h ing	1	8449	8449	0	0		0	1	740	256
1	31	1	0	0	27.1416	1	1	2	0	1	0	0	14	13	7	295	2065	6	2952	17712	1	295	295	2	295	590	1	2792	2792		ccl	1	3002	3002	0	0		0	1	740	256	241	13731.1	2	660	143	15136	8	4368
1	44	2	1	1	32.0649	1	1	3	0	0	0	0	19	1	1	295	295	0	2952	0	0	295	0	0	295	0	1	2792	2792		h ing	1	8449	8449	0	0		0	1	740	256
1	55	2	1	0	32	1	1	2	0	1	0	0	14	3	3	295	885	0	2952	0	0	295	0	0	295	0	1	2792	2792		h pared	1	61434	61434	0	0		0	1	740	256	30	2092.87	0		9	567	4	2988
1	25	1	0	0	22.2222	0	1	3	1	0	0	0	21	2	2	295	590	0	2952	0	0	295	0	0	295	0	1	2792	2792		biopsia	1	1016	1016	0	0		0	1	740	256
1	46	2	1	0	28.0843	1	1	2	0	1	0	0	14	0	0	295	0	0	2952	0	0	295	0	0	295	0	1	2792	2792		ccl	1	3002	3002	0	0		0	1	740	256
1	65	3	1	0	30.0244	1	1	3	0	1	0	0	17	0	0	295	0	0	2952	0	0	295	0	0	295	0	1	2792	2792		go y piso pelvico	1	3444	3444	0	0		0	1	740	256
1	72	3	1	1	30.2992	1	1	2	0	1	0	0	14	2	2	295	590	0	2952	0	1	295	295	0	295	0	1	2792	2792		ccl	1	3002	3002	0	0		0	1	740	256	24	841.12	0		17	1051	2	2731
1	83	3	1	1	25.3534	1	1	3	0	1	0	0	17	3	3	295	885	0	2952	0	0	295	0	0	295	0	1	2792	2792		h ing	1	8449	8449	0	0		0	1	740	256	9	184.123	0		9	567	3	1057
1	47	2	1	0	33.9844	1	3	3	0	1	0	0	17	1	1	295	295	0	2952	0	0	295	0	0	295	0	1	2792	2792		go y piso pelvico	1	3444	3444	0	0		0	1	740	256
1	56	2	1	0	21.6413	0	1	1	1	1	0	0	18	3	3	295	885	0	2952	0	0	295	0	0	295	0	1	2792	2792		toracoscopia	1	10607	10607	0	0		0	1	740	256	48	2095.5	0		21	2964	5	4813
1	41	2	1	0	26.986	1	1	1	0	1	1	0	5	3	3	295	885	0	2952	0	0	295	0	0	295	0	1	2792	2792		timectomia	1	2889	2889	0	0		0	1	740	256	12	439.833	4	1320	13	567	1	427
1	68	3	1	0	25.2994	1	3	1	1	1	1	1	10	36	29	295	8555	7	2952	20664	2	295	590	4	295	1180	2	2792	5584		decorticacion	1	4797	4797	0	0		0	1	740	256	674	32661.3	0		95	11543	9	8904
1	62	3	1	0	24.1965	0	3	3	0	1	0	0	17	2	2	295	590	0	2952	0	0	295	0	0	295	0	1	2792	2792		qx laparoscopica	1	13889	13889	0	0		0	1	740	256
1	42	2	1	0	28.578	1	1	3	1	1	0	0	18	4	4	295	1180	0	2952	0	0	295	0	0	295	0	1	2792	2792		go y piso pelvico	1	3444	3444	0	0		0	1	740	256
1	41	2	1	0	11.3595	0	1	3	1	1	0	0	18	6	6	295	1770	0	2952	0	0	295	0	0	295	0	1	2792	2792		go y piso pelvico	1	3444	3444	0	0		0	1	740	256
1	41	2	1	1	30.9304	1	1	2	0	1	1	0	14	0	0	295	0	0	2952	0	0	295	0	0	295	0	1	2792	2792		ccl	1	3002	3002	0	0		0	1	740	256
1	84	3	1	0	34.5473	1	2	1	0	1	0	0	13	1	1	295	295	0	2952	0	0	295	0	0	295	0	1	2792	2792		toracoscopia	1	10607	10607	0	0		0	1	740	256
1	37	1	0	0	23.2446	0	1	3	1	1	0	0	18	4	4	295	1180	0	2952	0	0	295	0	0	295	0	1	2792	2792		go y piso pelvico	1	3444	3444	0	0		0	1	740	256
1	34	1	0	1	24.968	1	1	2	0	1	0	0	14	2	2	295	590	0	2952	0	1	295	295	0	295	0	1	2792	2792		ccl	1	3002	3002	0	0		0	1	740	256
1	52	2	1	1	29.7339	1	1	3	0	0	0	0	19	3	3	295	885	0	2952	0	0	295	0	0	295	0	1	2792	2792		h ing	1	8449	8449	0	0		0	1	740	256	47	975.946	0		14	1167	1	1931
1	39	1	0	0	50.5988	1	1	2	0	1	0	0	14	3	3	295	885	0	2952	0	0	295	0	0	295	0	1	2792	2792		ccl	1	3002	3002	0	0		0	1	740	256
1	49	2	1	0	36.6766	1	1	2	0	1	0	0	14	1	1	295	295	0	2952	0	0	295	0	0	295	0	1	2792	2792		gastrect	1	5225	5225	0	0		0	1	740	256
1	63	3	1	0	25.3378	1	2	3	0	1	0	0	17	1	1	295	295	0	2952	0	0	295	0	0	295	0	1	2792	2792		go y piso pelvico	1	3444	3444	0	0		0	1	740	256
1	62	3	1	0	23.6295	0	1	2	1	1	1	0	15	23	5	295	1475	18	2952	53136	0	295	0	0	295	0	1	2792	2792		ccl	1	3002	3002	0	0		0	1	740	256
1	55	2	1	0	24.653	0	1	2	0	1	0	0	14	1	1	295	295	0	2952	0	0	295	0	0	295	0	1	2792	2792		ccl	1	3002	3002	0	0		0	1	740	256
1	57	2	1	0	26.9357	1	1	3	1	1	1	1	18	12	0	295	0	12	2952	35424	0	295	0	0	295	0	1	2792	2792		ca colon	1	135272	135272	0	0		0	1	740	256
1	75	3	1	1	26.5643	1	1	3	0	0	0	0	19	3	3	295	885	0	2952	0	0	295	0	0	295	0	1	2792	2792		h ing	1	8449	8449	0	0		0	1	740	256	47	975.946	0		14	1167	1	1931
1	44	2	1	0	41.0914	1	1	3	1	1	0	0	18	1	1	295	295	0	2952	0	0	295	0	0	295	0	1	2792	2792		go y piso pelvico	1	3444	3444	0	0		0	1	740	256
1	66	3	1	0	26.6667	1	1	3	1	1	0	0	18	4	4	295	1180	0	2952	0	0	295	0	0	295	0	1	2792	2792		go y piso pelvico	1	3444	3444	0	0		0	1	740	256
1	37	1	0	0	32.0459	1	1	3	1	1	1	0	18	10	0	295	0	10	2952	29520	0	295	0	0	295	0	1	2792	2792		ca colon	1	135272	135272	0	0		0	1	740	256
1	55	2	1	1	27.1416	1	1	3	0	0	0	0	19	3	3	295	885	0	2952	0	0	295	0	0	295	0	1	2792	2792		h ing	1	8449	8449	0	0		0	1	740	256	47	975.946	0		14	1167	1	1931
1	59	2	1	1	30.0781	1	3	3	0	0	0	0	20	24	21	295	6195	3	2952	8856	1	295	295	0	295	0	1	2792	2792		h diafragmatica	1	2889	2889	0	0		0	1	740	256	381	27276.8	2	660	140	11889	17	18418
1	64	3	1	0	36.5922	1	1	3	0	1	0	0	17	0	0	295	0	0	2952	0	0	295	0	0	295	0	1	2792	2792		go y piso pelvico	1	3444	3444	0	0		0	1	740	256
1	61	3	1	0	25.8876	1	1	2	0	1	1	0	14	13	13	295	3835	0	2952	0	1	295	295	2	295	590	1	2792	2792		ccl	1	3002	3002	0	0		0	1	740	256	135	3359	3	330	64	20696	5	3323
1	62	3	1	0	30.44	1	1	2	0	1	0	0	14	2	2	295	590	0	2952	0	0	295	0	0	295	0	1	2792	2792		ccl	1	3002	3002	0	0		0	1	740	256	24	841.12	0		17	1051	2	2731
1	41	2	1	1	31.2092	1	1	3	0	1	0	0	17	1	1	295	295	0	2952	0	0	295	0	0	295	0	1	2792	2792		recto	1	5380	5380	0	0		0	1	740	256
1	53	2	1	1	30.1194	1	1	3	0	0	0	0	19	3	3	295	885	0	2952	0	0	295	0	0	295	0	1	2792	2792		h ing	1	8449	8449	0	0		0	1	740	256	47	975.946	0		14	1167	1	1931
1	64	3	1	0	21.6333	0	1	3	0	1	0	0	17	1	1	295	295	0	2952	0	0	295	0	0	295	0	1	2792	2792		go y piso pelvico	1	3444	3444	0	0		0	1	740	256
1	61	3	1	0	38.6557	1	1	2	0	1	0	0	14	3	3	295	885	0	2952	0	0	295	0	0	295	0	1	2792	2792		ccl	1	3002	3002	0	0		0	1	740	256
1	58	2	1	1	33.6728	1	1	2	0	1	0	0	14	3	3	295	885	0	2952	0	0	295	0	0	295	0	1	2792	2792		h pared	1	61434	61434	0	0		0	1	740	256
1	52	2	1	0	25.4375	1	3	1	1	1	0	0	11	1	1	295	295	0	2952	0	0	295	0	0	295	0	1	2792	2792		ca mama	1	4454	4454	0	0		0	1	740	256
1	68	3	1	0	27.9707	1	1	2	0	1	0	0	14	1	1	295	295	0	2952	0	0	295	0	0	295	0	1	2792	2792		h pared	1	61434	61434	0	0		0	1	740	256
1	44	2	1	0	28.6726	1	1	2	0	1	0	0	14	2	2	295	590	0	2952	0	0	295	0	0	295	0	1	2792	2792		h pared	1	61434	61434	0	0		0	1	740	256
1	56	2	1	0	31.6242	1	1	2	0	1	0	0	14	3	3	295	885	0	2952	0	0	295	0	0	295	0	1	2792	2792		qx laparoscopica	1	13889	13889	0	0		0	1	740	256
1	43	2	1	1	26.0933	1	1	2	0	1	0	0	14	3	3	295	885	0	2952	0	0	295	0	0	295	0	1	2792	2792		ccl	1	3002	3002	0	0		0	1	740	256
1	63	3	1	0	38.2866	1	1	1	0	1	0	0	13	1	1	295	295	0	2952	0	0	295	0	0	295	0	1	2792	2792		esofago	1	3256	3256	0	0		0	1	740	256
1	74	3	1	0	28.1479	1	1	2	0	1	0	0	14	1	1	295	295	0	2952	0	0	295	0	0	295	0	1	2792	2792		gastrect	1	5225	5225	0	0		0	1	740	256
1	70	3	1	0	28.1337	1	1	3	1	1	0	0	18	5	5	295	1475	0	2952	0	0	295	0	0	295	0	1	2792	2792		go y piso pelvico	1	3444	3444	0	0		0	1	740	256
1	64	3	1	1	24.1588	0	1	2	0	1	1	0	14	14	14	295	4130	0	2952	0	0	295	0	0	295	0	1	2792	2792		ccl	1	3002	3002	0	0		0	1	740	256
1	30	1	0	0	28.9811	1	1	2	0	1	0	0	14	2	2	295	590	0	2952	0	1	295	295	0	295	0	1	2792	2792		ccl	1	3002	3002	0	0		0	1	740	256	24	841.12	0		17	1051	2	2731
1	69	3	1	1	19.7239	0	1	2	0	1	1	0	14	42	42	295	12390	0	2952	0	1	295	295	5	295	1475	1	2792	2792		ccl	1	3002	3002	0	0		0	1	740	256	471	28679.2	2	330	164	35880	11	21275
1	37	1	0	0	32.0461	1	1	3	0	1	0	0	17	1	1	295	295	0	2952	0	0	295	0	0	295	0	1	2792	2792		go y piso pelvico	1	3444	3444	0	0		0	1	740	256
1	63	3	1	0	39.5448	1	1	3	0	1	0	0	17	1	1	295	295	0	2952	0	0	295	0	0	295	0	1	2792	2792		go y piso pelvico	1	3444	3444	0	0		0	1	740	256
1	60	3	1	0	30.8112	1	1	2	0	1	0	0	14	10	10	295	2950	0	2952	0	0	295	0	0	295	0	1	2792	2792		h pared	1	61434	61434	0	0		0	1	740	256
1	61	3	1	1	30.9917	1	1	3	0	0	0	0	19	1	1	295	295	0	2952	0	0	295	0	0	295	0	1	2792	2792		h ing	1	8449	8449	0	0		0	1	740	256
1	52	2	1	0	33.7604	1	1	3	1	1	0	0	18	1	1	295	295	0	2952	0	0	295	0	0	295	0	1	2792	2792		go y piso pelvico	1	3444	3444	0	0		0	1	740	256
1	55	2	1	1	25.8645	1	1	3	0	0	0	0	19	2	2	295	590	0	2952	0	0	295	0	0	295	0	1	2792	2792		h ing	1	8449	8449	0	0		0	1	740	256
1	58	2	1	1	27.2817	1	1	2	0	1	0	0	14	2	2	295	590	0	2952	0	1	295	295	0	295	0	1	2792	2792		ccl	1	3002	3002	0	0		0	1	740	256	24	841.12	0		17	1051	2	2731
1	51	2	1	1	29.271	1	2	2	1	1	0	0	15	8	8	295	2360	0	2952	0	0	295	0	0	295	0	1	2792	2792		gastrect	1	5225	5225	0	0		0	1	740	256
1	44	2	1	0	25.3155	1	3	1	1	1	0	0	11	2	2	295	590	0	2952	0	0	295	0	0	295	0	1	2792	2792		ca mama	1	4454	4454	0	0		0	1	740	256
1	55	2	1	0	35.1705	1	1	2	0	1	0	0	14	3	3	295	885	0	2952	0	0	295	0	0	295	0	1	2792	2792		h pared	1	61434	61434	0	0		0	1	740	256
1	64	3	1	0	20.1726	0	1	3	0	1	0	0	17	1	1	295	295	0	2952	0	0	295	0	0	295	0	1	2792	2792		go y piso pelvico	1	3444	3444	0	0		0	1	740	256
1	95	3	1	1	19.1327	0	2	3	0	0	1	0	20	7	7	295	2065	0	2952	0	0	295	0	0	295	0	1	2792	2792		columna	1	6629	6629	0	0		0	1	740	256
1	32	1	0	0	40.6295	1	1	1	0	1	0	0	13	3	3	295	885	0	2952	0	0	295	0	0	295	0	1	2792	2792		h diafragmatica	1	2889	2889	0	0		0	1	740	256
1	46	2	1	0	18.902	0	2	3	1	1	0	0	18	4	4	295	1180	0	2952	0	0	295	0	0	295	0	1	2792	2792		go y piso pelvico	1	3444	3444	0	0		0	1	740	256
1	48	2	1	0	28.9062	1	1	2	0	1	0	0	14	2	2	295	590	0	2952	0	1	295	295	0	295	0	1	2792	2792		ccl	1	3002	3002	0	0		0	1	740	256	24	841.12	0		17	1051	2	2731
1	28	1	0	0	34.5758	1	1	3	1	1	0	0	18	3	3	295	885	0	2952	0	0	295	0	0	295	0	1	2792	2792		go y piso pelvico	1	3444	3444	0	0		0	1	740	256
1	56	2	1	0	28.9352	1	1	3	0	0	0	0	4	2	2	295	590	0	2952	0	0	295	0	0	295	0	1	2792	2792		cara y cuello	1	2013	2013	0	0		0	1	740	256
1	82	3	1	0	30.8084	1	2	3	1	1	0	0	18	1	1	295	295	0	2952	0	0	295	0	0	295	0	1	2792	2792		go y piso pelvico	1	3444	3444	0	0		0	1	740	256
1	37	1	0	0	39.1259	1	1	3	0	1	0	0	17	2	2	295	590	0	2952	0	0	295	0	0	295	0	1	2792	2792		cara y cuello	1	2013	2013	0	0		0	1	740	256
1	55	2	1	1	24.4898	0	2	3	1	0	0	0	1	1	1	295	295	0	2952	0	0	295	0	0	295	0	1	2792	2792		cara y cuello	1	2013	2013	0	0		0	1	740	256
1	74	3	1	1	33.9125	1	1	2	0	1	0	0	14	3	3	295	885	0	2952	0	0	295	0	0	295	0	1	2792	2792		h pared	1	61434	61434	0	0		0	1	740	256
1	59	2	1	0	25.9645	1	1	2	0	1	0	0	14	3	3	295	885	0	2952	0	0	295	0	0	295	0	1	2792	2792		ccl	1	3002	3002	0	0		0	1	740	256
1	72	3	1	1	19.7035	0	2	1	1	1	0	0	6	14	14	295	4130	0	2952	0	1	295	295	3	295	885	1	2792	2792		esofago	1	3256	3256	0	0		0	1	740	256	270	24284.5	11	3630	32	3840	9	11044
1	63	3	1	0	37.1335	1	1	3	1	1	0	0	18	5	5	295	1475	0	2952	0	0	295	0	0	295	0	1	2792	2792		go y piso pelvico	1	3444	3444	0	0		0	1	740	256
1	50	2	1	0	24.6711	0	1	3	1	1	0	0	18	1	1	295	295	0	2952	0	0	295	0	0	295	0	1	2792	2792		ca colon	1	135272	135272	0	0		0	1	740	256
1	69	3	1	0	32.4142	1	2	2	1	1	0	0	15	1	1	295	295	0	2952	0	0	295	0	0	295	0	1	2792	2792		gastrect	1	5225	5225	0	0		0	1	740	256
1	55	2	1	1	29.0659	1	1	2	0	1	0	0	14	5	5	295	1475	0	2952	0	0	295	0	0	295	0	1	2792	2792		riñon	1	5204	5204	0	0		0	1	740	256
1	73	3	1	0	30.0433	1	3	1	1	1	1	0	11	15	15	295	4425	0	2952	0	2	295	590	4	295	1180	1	2792	2792		toracoscopia	1	10607	10607	0	0		0	1	740	256	319	20694.8	1	330	20	3467	9	4965
1	31	1	3	1	24.6528	0	1	3	1	0	0	0	1	36	36	295	10620	0	2952	0	0	295	0	0	295	0	1	2792	2792		cara y cuello	1	2013	2013	0	0		0	1	740	256
1	53	2	1	0	56.0808	1	1	3	1	1	0	0	18	5	5	295	1475	0	2952	0	0	295	0	0	295	0	1	2792	2792		go y piso pelvico	1	3444	3444	0	0		0	1	740	256
1	62	3	1	0	30.8673	1	1	2	0	1	0	0	14	2	2	295	590	0	2952	0	1	295	295	0	295	0	1	2792	2792		ccl	1	3002	3002	0	0		0	1	740	256	24	841.12	0		17	1051	2	2731
1	72	3	1	0	18.5224	0	1	3	1	1	0	0	18	1	1	295	295	0	2952	0	0	295	0	0	295	0	1	2792	2792		go y piso pelvico	1	3444	3444	0	0		0	1	740	256
1	50	2	1	0	26.4072	1	1	3	0	1	0	0	17	2	2	295	590	0	2952	0	0	295	0	0	295	0	1	2792	2792		colon con engrapadora	1	135272	135272	0	0		0	1	740	256
1	60	3	1	1	20.6174	0	1	3	0	0	0	0	19	2	2	295	590	0	2952	0	0	295	0	0	295	0	1	2792	2792		h ing	1	8449	8449	0	0		0	1	740	256
1	67	3	1	1	29.2388	1	1	3	0	0	0	0	19	2	2	295	590	0	2952	0	0	295	0	0	295	0	1	2792	2792		h ing	1	8449	8449	0	0		0	1	740	256
1	49	2	1	0	26.0417	1	1	3	0	0	1	1	22	19	7	295	2065	12	2952	35424	1	295	295	5	295	1475	1	2792	2792		ccl	1	3002	3002	0	0		0	1	740	256	183	3962.07	2	330	186	17210	9	9901
1	53	2	1	1	26.7698	1	1	3	0	0	0	0	19	2	2	295	590	0	2952	0	0	295	0	0	295	0	1	2792	2792		h ing	1	8449	8449	0	0		0	1	740	256
1	53	2	1	1	27.6888	1	1	2	0	1	0	0	14	2	2	295	590	0	2952	0	1	295	295	0	295	0	1	2792	2792		ccl	1	3002	3002	0	0		0	1	740	256	24	841.12	0		17	1051	2	2731
1	41	2	1	1	21.3039	0	1	1	0	1	0	0	13	1	1	295	295	0	2952	0	0	295	0	0	295	0	1	2792	2792		esofago	1	3256	3256	0	0		0	1	740	256
1	77	3	1	0	31.1224	1	1	2	0	1	0	0	14	1	1	295	295	0	2952	0	0	295	0	0	295	0	1	2792	2792		h pared	1	61434	61434	0	0		0	1	740	256
1	48	2	1	1	19.8178	0	1	2	1	1	1	1	15	2	-1	295	-295	3	2952	8856	1	295	295	3	295	885	1	2792	2792		gastrect	1	5225	5225	0	0		0	1	740	256	50	7293.5	1	330	58	4966	6	7845
1	71	3	1	1	19.9432	0	1	3	0	0	0	0	19	15	11	295	3245	4	2952	11808	1	295	295	2	295	590	1	2792	2792		h pared	1	61434	61434	0	0		0	1	740	256	60	6073.68	0		95	7670	4	2988
1	53	2	1	0	31.4348	1	1	3	0	1	0	0	17	1	1	295	295	0	2952	0	0	295	0	0	295	0	1	2792	2792		go y piso pelvico	1	3444	3444	0	0		0	1	740	256
1	70	3	1	0	22.7731	0	1	2	0	1	0	0	14	2	2	295	590	0	2952	0	1	295	295	0	295	0	1	2792	2792		ccl	1	3002	3002	0	0		0	1	740	256	24	841.12	0		17	1051	2	2731
1	55	2	1	0	33.1111	1	1	3	1	1	0	0	18	3	3	295	885	0	2952	0	0	295	0	0	295	0	1	2792	2792		go y piso pelvico	1	3444	3444	0	0		0	1	740	256
1	51	2	1	0	33.7704	1	1	3	0	1	0	0	17	3	3	295	885	0	2952	0	0	295	0	0	295	0	1	2792	2792		go y piso pelvico	1	3444	3444	0	0		0	1	740	256
1	58	2	1	0	33.2535	1	1	2	0	1	1	1	14	1	0	295	0	1	2952	2952	0	295	0	0	295	0	1	2792	2792		qx laparoscopica	1	13889	13889	0	0		0	1	740	256
1	38	1	0	0	35.5556	1	1	2	0	1	0	0	14	2	2	295	590	0	2952	0	1	295	295	0	295	0	1	2792	2792		ccl	1	3002	3002	0	0		0	1	740	256	24	841.12	0		17	1051	2	2731
1	49	2	1	0	31.4453	1	1	3	0	0	0	0	19	1	1	295	295	0	2952	0	0	295	0	0	295	0	1	2792	2792		h ing	1	8449	8449	0	0		0	1	740	256
1	68	3	3	1	21.8724	0	3	3	0	0	0	0	7	1	1	295	295	0	2952	0	0	295	0	0	295	0	1	2792	2792		cara y cuello	1	2013	2013	0	0		0	1	740	256
1	60	3	1	1	27.8876	1	1	2	0	1	0	0	14	2	2	295	590	0	2952	0	1	295	295	0	295	0	1	2792	2792		ccl	1	3002	3002	0	0		0	1	740	256	24	841.12	0		17	1051	2	2731
1	67	3	1	1	22.0317	0	3	1	1	1	0	0	10	9	9	295	2655	0	2952	0	2	295	590	4	295	1180	1	2792	2792		toracoscopia	1	10607	10607	0	0		0	1	740	256	99	12596	0		15	1852	6	7138
1	75	3	1	1	29.3575	1	1	3	0	0	0	0	19	2	2	295	590	0	2952	0	0	295	0	0	295	0	1	2792	2792		h ing	1	8449	8449	0	0		0	1	740	256
1	62	3	1	0	29.2157	1	2	2	1	1	1	1	15	14	4	295	1180	10	2952	29520	0	295	0	0	295	0	1	2792	2792		gastrect	1	5225	5225	0	0		0	1	740	256
1	56	2	1	0	21.7555	0	3	1	1	1	0	0	11	3	3	295	885	0	2952	0	0	295	0	0	295	0	1	2792	2792		ca mama	1	4454	4454	0	0		0	1	740	256
1	27	1	0	0	26.6193	1	1	2	0	1	0	0	14	2	2	295	590	0	2952	0	1	295	295	0	295	0	1	2792	2792		ccl	1	3002	3002	0	0		0	1	740	256	24	841.12	0		17	1051	2	2731
1	59	2	1	1	31.2314	1	1	3	0	0	0	0	19	2	2	295	590	0	2952	0	0	295	0	0	295	0	1	2792	2792		h ing	1	8449	8449	0	0		0	1	740	256
1	63	3	1	0	34.1059	1	1	3	0	0	0	0	19	2	2	295	590	0	2952	0	0	295	0	0	295	0	1	2792	2792		h ing	1	8449	8449	0	0		0	1	740	256
1	55	2	1	1	22.4082	0	1	3	0	0	0	0	19	2	2	295	590	0	2952	0	0	295	0	0	295	0	1	2792	2792		h ing	1	8449	8449	0	0		0	1	740	256
1	44	2	1	0	18.5529	0	1	3	1	1	0	0	18	4	4	295	1180	0	2952	0	0	295	0	0	295	0	1	2792	2792		go y piso pelvico	1	3444	3444	0	0		0	1	740	256
1	63	3	1	0	34.3392	1	2	3	1	1	0	0	18	2	2	295	590	0	2952	0	0	295	0	0	295	0	1	2792	2792		go y piso pelvico	1	3444	3444	0	0		0	1	740	256
1	56	2	1	0	21.4536	0	1	3	0	1	0	0	17	1	1	295	295	0	2952	0	0	295	0	0	295	0	1	2792	2792		go y piso pelvico	1	3444	3444	0	0		0	1	740	256
1	55	2	2	1	36.4733	1	2	3	1	0	0	0	1	2	2	295	590	0	2952	0	0	295	0	0	295	0	1	2792	2792		cara y cuello	1	2013	2013	0	0		0	1	740	256
1	68	3	1	1	18.662	0	1	2	0	1	1	0	14	35	21	295	6195	14	2952	41328	1	295	295	4	295	1180	1	2792	2792		ccl	1	3002	3002	0	0		0	1	740	256	366	25566.1	0		229	23963	13	14399
1	63	3	1	0	19.0274	0	1	3	1	1	1	1	18	27	27	295	7965	0	2952	0	0	295	0	0	295	0	1	2792	2792		go y piso pelvico	1	3444	3444	0	0		0	1	740	256
1	69	3	1	0	23.9621	0	1	3	0	1	0	0	17	4	4	295	1180	0	2952	0	0	295	0	0	295	0	1	2792	2792		go y piso pelvico	1	3444	3444	0	0		0	1	740	256
1	67	3	1	1	25.3444	1	1	3	0	0	0	0	19	2	2	295	590	0	2952	0	0	295	0	0	295	0	1	2792	2792		h ing	1	8449	8449	0	0		0	1	740	256
1	51	2	1	0	34.7078	1	2	1	0	1	0	0	5	4	4	295	1180	0	2952	0	0	295	0	0	295	0	1	2792	2792		cara y cuello	1	2013	2013	0	0		0	1	740	256
1	55	2	1	0	29.4174	1	1	3	0	1	0	0	17	3	3	295	885	0	2952	0	0	295	0	0	295	0	1	2792	2792		go y piso pelvico	1	3444	3444	0	0		0	1	740	256
1	55	2	1	0	37.7635	1	1	2	0	1	0	0	14	3	3	295	885	0	2952	0	0	295	0	0	295	0	1	2792	2792		ccl	1	3002	3002	0	0		0	1	740	256
1	48	2	1	0	32.0461	1	1	3	0	1	0	0	17	1	1	295	295	0	2952	0	0	295	0	0	295	0	1	2792	2792		cara y cuello	1	2013	2013	0	0		0	1	740	256
1	69	3	1	0	26.7075	1	1	2	0	1	0	0	14	3	3	295	885	0	2952	0	0	295	0	0	295	0	1	2792	2792		h pared	1	61434	61434	0	0		0	1	740	256
1	36	1	0	1	31.7083	1	1	1	0	1	0	0	12	2	2	295	590	0	2952	0	0	295	0	0	295	0	1	2792	2792		toracoscopia	1	10607	10607	lobectomia	1	3627	3627	1	740	256
1	45	2	1	1	21.5139	0	1	1	0	1	0	0	13	13	13	295	3835	0	2952	0	0	295	0	0	295	0	1	2792	2792		columna	1	6629	6629	0	0		0	1	740	256
1	89	3	1	0	24.4561	0	1	3	0	1	0	0	17	1	1	295	295	0	2952	0	0	295	0	0	295	0	1	2792	2792		go y piso pelvico	1	3444	3444	0	0		0	1	740	256
1	24	1	2	1	20.6575	0	1	3	1	0	1	1	21	0	0	295	0	0	2952	0	0	295	0	0	295	0	1	2792	2792		toracoscopia	1	10607	10607	0	0		0	1	740	256
1	46	2	1	0	30.8329	1	1	3	0	0	0	0	19	3	3	295	885	0	2952	0	0	295	0	0	295	0	1	2792	2792		h ing	1	8449	8449	0	0		0	1	740	256	47	975.946	0		14	1167	1	1931
1	70	3	1	1	20.6174	0	1	3	0	0	0	0	19	3	3	295	885	0	2952	0	0	295	0	1	295	295	1	2792	2792		h ing	1	8449	8449	0	0		0	1	740	256	47	975.946	0		14	1167	1	1931
1	66	3	1	1	28.441	1	1	2	0	1	0	0	14	2	2	295	590	0	2952	0	1	295	295	0	295	0	1	2792	2792		h pared	1	61434	61434	0	0		0	1	740	256	28	399.4	0		26	4204	5	3323
1	35	1	0	1	33.5744	1	1	2	0	1	0	0	14	1	1	295	295	0	2952	0	0	295	0	0	295	0	1	2792	2792		h pared	1	61434	61434	0	0		0	1	740	256
1	74	3	1	1	28.9062	1	1	3	0	1	0	0	17	5	5	295	1475	0	2952	0	0	295	0	0	295	0	1	2792	2792		riñon	1	5204	5204	0	0		0	1	740	256
1	64	3	1	0	27.3052	1	2	3	1	1	1	0	18	5	5	295	1475	0	2952	0	0	295	0	0	295	0	1	2792	2792		go y piso pelvico	1	3444	3444	0	0		0	1	740	256
1	69	3	1	0	24.864	0	1	3	1	1	0	0	18	9	9	295	2655	0	2952	0	0	295	0	0	295	0	1	2792	2792		go y piso pelvico	1	3444	3444	0	0		0	1	740	256
1	28	1	0	1	26.6097	1	1	2	0	1	0	0	14	2	2	295	590	0	2952	0	1	295	295	0	295	0	1	2792	2792		ccl	1	3002	3002	0	0		0	1	740	256	24	841.12	0		17	1051	2	2731
1	53	2	1	1	24.3496	0	1	3	0	0	0	0	19	2	2	295	590	0	2952	0	0	295	0	0	295	0	1	2792	2792		h ing	1	8449	8449	0	0		0	1	740	256
1	49	2	1	0	32.0312	1	1	3	1	1	0	0	18	4	4	295	1180	0	2952	0	0	295	0	0	295	0	1	2792	2792		go y piso pelvico	1	3444	3444	0	0		0	1	740	256
1	46	2	1	0	21.7014	0	1	2	0	1	0	0	14	2	2	295	590	0	2952	0	1	295	295	0	295	0	1	2792	2792		ccl	1	3002	3002	0	0		0	1	740	256	24	841.12	0		17	1051	2	2731
1	46	2	1	1	28.5483	1	1	3	0	0	0	0	19	2	2	295	590	0	2952	0	0	295	0	0	295	0	1	2792	2792		h ing	1	8449	8449	0	0		0	1	740	256
1	63	3	1	0	28.441	1	1	3	0	1	0	0	17	1	1	295	295	0	2952	0	0	295	0	0	295	0	1	2792	2792		go y piso pelvico	1	3444	3444	0	0		0	1	740	256
1	35	1	0	0	24.977	1	1	1	0	1	0	0	13	1	1	295	295	0	2952	0	0	295	0	0	295	0	1	2792	2792		toracoscopia	1	10607	10607	0	0		0	1	740	256
1	55	2	1	0	24.1217	0	1	1	0	1	0	0	13	25	25	295	7375	0	2952	0	0	295	0	0	295	0	1	2792	2792		columna	1	6629	6629	0	0		0	1	740	256
1	50	2	1	0	19.4771	0	1	3	1	1	0	0	18	2	2	295	590	0	2952	0	0	295	0	0	295	0	1	2792	2792		go y piso pelvico	1	3444	3444	0	0		0	1	740	256
1	64	3	1	0	45.1172	1	2	1	0	1	0	0	5	6	6	295	1770	0	2952	0	0	295	0	0	295	0	1	2792	2792		cara y cuello	1	2013	2013	0	0		0	1	740	256
1	44	2	1	0	34.1542	1	1	2	0	1	0	0	14	2	2	295	590	0	2952	0	1	295	295	0	295	0	1	2792	2792		h pared	1	61434	61434	0	0		0	1	740	256	28	399.4	0		26	4204	5	3323
1	48	2	1	1	43.5799	1	1	2	0	1	0	0	14	2	2	295	590	0	2952	0	1	295	295	0	295	0	1	2792	2792		h pared	1	61434	61434	0	0		0	1	740	256	28	399.4	0		26	4204	5	3323
1	54	2	1	1	29.5159	1	1	2	0	1	0	0	14	6	6	295	1770	0	2952	0	0	295	0	0	295	0	1	2792	2792		ccl	1	3002	3002	0	0		0	1	740	256
1	67	3	1	1	21.5019	0	1	3	1	0	0	0	1	6	6	295	1770	0	2952	0	0	295	0	0	295	0	1	2792	2792		cara y cuello	1	2013	2013	0	0		0	1	740	256
1	70	3	1	0	25.1846	1	2	1	1	1	0	0	6	2	2	295	590	0	2952	0	0	295	0	0	295	0	1	2792	2792		cara y cuello	1	2013	2013	0	0		0	1	740	256
1	59	2	1	1	18.3594	0	3	3	1	0	1	0	1	39	35	295	10325	4	2952	11808	2	295	590	5	295	1475	2	2792	5584		laringe	1	1105	1105	toracoscopia	1	10607	10607	2	1480	512	511	33909.8	1	330	44	5231	11	9999
1	65	3	1	1	26.8544	1	1	3	0	0	0	0	19	2	2	295	590	0	2952	0	0	295	0	0	295	0	1	2792	2792		h ing	1	8449	8449	0	0		0	1	740	256
1	53	2	1	0	22.5069	0	3	1	0	1	0	0	8	8	8	295	2360	0	2952	0	0	295	0	0	295	0	1	2792	2792		valvula cardiaca	1	7733	7733	0	0		0	1	740	256
1	62	3	1	0	19.7035	0	2	3	1	1	0	0	18	3	3	295	885	0	2952	0	0	295	0	0	295	0	1	2792	2792		go y piso pelvico	1	3444	3444	0	0		0	1	740	256
1	78	3	1	0	24.8434	0	2	3	1	0	0	0	1	5	5	295	1475	0	2952	0	0	295	0	0	295	0	1	2792	2792		cara y cuello	1	2013	2013	0	0		0	1	740	256
1	41	2	1	0	30.588	1	3	1	0	1	0	0	5	2	2	295	590	0	2952	0	0	295	0	0	295	0	1	2792	2792		cara y cuello	1	2013	2013	0	0		0	1	740	256
1	72	3	1	0	24.8358	0	1	3	0	1	0	0	17	1	1	295	295	0	2952	0	0	295	0	0	295	0	1	2792	2792		go y piso pelvico	1	3444	3444	0	0		0	1	740	256
1	56	2	1	0	33.7823	1	1	3	1	1	1	0	18	0	0	295	0	0	2952	0	0	295	0	0	295	0	1	2792	2792		go y piso pelvico	1	3444	3444	0	0		0	1	740	256
1	54	2	1	0	41.7778	1	1	3	1	1	0	0	18	3	3	295	885	0	2952	0	0	295	0	0	295	0	1	2792	2792		go y piso pelvico	1	3444	3444	0	0		0	1	740	256
1	53	2	1	1	22.0386	0	1	3	0	0	0	0	19	2	2	295	590	0	2952	0	0	295	0	0	295	0	1	2792	2792		h ing	1	8449	8449	0	0		0	1	740	256
1	40	2	1	1	30.4867	1	3	1	0	1	0	0	5	3	3	295	885	0	2952	0	0	295	0	0	295	0	1	2792	2792		cara y cuello	1	2013	2013	0	0		0	1	740	256
1	24	1	0	0	35.0556	1	1	3	0	1	0	0	17	1	1	295	295	0	2952	0	0	295	0	0	295	0	1	2792	2792		go y piso pelvico	1	3444	3444	0	0		0	1	740	256
1	69	3	2	0	32	1	3	3	0	0	0	0	7	1	1	295	295	0	2952	0	0	295	0	0	295	0	1	2792	2792		cara y cuello	1	2013	2013	0	0		0	1	740	256
1	46	2	1	0	27.6787	1	3	1	0	1	0	0	13	2	2	295	590	0	2952	0	0	295	0	0	295	0	1	2792	2792		cateterismo	1	2217	2217	0	0		0	1	740	256
1	63	3	1	1	27.0169	1	1	2	0	1	1	0	14	2	2	295	590	0	2952	0	0	295	0	0	295	0	1	2792	2792		qx laparoscopica	1	13889	13889	0	0		0	1	740	256
1	59	2	1	1	29.7521	1	1	2	0	1	0	0	14	2	2	295	590	0	2952	0	1	295	295	0	295	0	1	2792	2792		h pared	1	61434	61434	0	0		0	1	740	256	28	399.4	0		26	4204	5	3323
1	74	3	1	1	26.4463	1	1	2	0	1	0	0	14	1	1	295	295	0	2952	0	0	295	0	0	295	0	1	2792	2792		h pared	1	61434	61434	0	0		0	1	740	256
1	80	3	1	0	32.4547	1	2	3	1	1	0	0	18	3	3	295	885	0	2952	0	0	295	0	0	295	0	1	2792	2792		go y piso pelvico	1	3444	3444	0	0		0	1	740	256
1	66	3	1	0	24.5603	0	1	3	1	1	0	0	18	1	1	295	295	0	2952	0	0	295	0	0	295	0	1	2792	2792		go y piso pelvico	1	3444	3444	0	0		0	1	740	256
1	56	2	1	1	30.4498	1	1	2	0	1	0	0	16	1	1	295	295	0	2952	0	0	295	0	0	295	0	1	2792	2792		h hiatal	1	2889	2889	0	0		0	1	740	256
1	54	2	3	1	31.8616	1	3	3	0	0	0	0	7	1	1	295	295	0	2952	0	0	295	0	0	295	0	1	2792	2792		cara y cuello	1	2013	2013	0	0		0	1	740	256
1	54	2	1	0	27.0062	1	1	2	0	1	0	0	14	3	3	295	885	0	2952	0	0	295	0	0	295	0	1	2792	2792		h pared	1	61434	61434	0	0		0	1	740	256
1	83	3	1	0	30.7004	1	2	3	0	1	0	0	17	5	5	295	1475	0	2952	0	0	295	0	0	295	0	1	2792	2792		go y piso pelvico	1	3444	3444	0	0		0	1	740	256
1	77	3	2	0	22.5069	0	2	3	1	0	0	0	1	1	1	295	295	0	2952	0	0	295	0	0	295	0	1	2792	2792		cara y cuello	1	2013	2013	0	0		0	1	740	256
1	70	3	1	0	20.1197	0	1	3	1	1	0	0	18	6	6	295	1770	0	2952	0	0	295	0	0	295	0	1	2792	2792		go y piso pelvico	1	3444	3444	0	0		0	1	740	256
1	60	3	1	0	23.6295	0	1	3	1	1	0	0	18	4	4	295	1180	0	2952	0	0	295	0	0	295	0	1	2792	2792		go y piso pelvico	1	3444	3444	0	0		0	1	740	256
1	77	3	1	1	20.7008	0	1	3	0	0	0	0	19	4	4	295	1180	0	2952	0	0	295	0	0	295	0	1	2792	2792		h ing	1	8449	8449	0	0		0	1	740	256
1	80	3	1	1	24.0569	0	3	3	1	1	0	0	18	1	1	295	295	0	2952	0	0	295	0	0	295	0	1	2792	2792		ca colon	1	135272	135272	0	0		0	1	740	256
1	49	2	1	1	26.7698	1	1	2	0	1	0	0	14	2	2	295	590	0	2952	0	1	295	295	0	295	0	1	2792	2792		h pared	1	61434	61434	0	0		0	1	740	256	28	399.4	0		26	4204	5	3323
1	76	3	1	0	30.6122	1	2	3	0	1	0	0	17	1	1	295	295	0	2952	0	0	295	0	0	295	0	1	2792	2792		recto	1	5380	5380	0	0		0	1	740	256
1	80	3	1	0	23.1044	0	2	2	1	1	0	0	15	1	1	295	295	0	2952	0	0	295	0	0	295	0	1	2792	2792		gastrect	1	5225	5225	0	0		0	1	740	256
1	55	2	1	0	27.0552	1	1	3	1	1	0	0	18	1	1	295	295	0	2952	0	0	295	0	0	295	0	1	2792	2792		go y piso pelvico	1	3444	3444	0	0		0	1	740	256
1	53	2	1	0	29.2421	1	2	3	0	1	0	0	17	1	1	295	295	0	2952	0	0	295	0	0	295	0	1	2792	2792		cara y cuello	1	2013	2013	0	0		0	1	740	256
1	59	2	1	0	35.5556	1	3	1	1	1	0	0	11	1	1	295	295	0	2952	0	0	295	0	0	295	0	1	2792	2792		ca mama	1	4454	4454	0	0		0	1	740	256
1	56	2	2	1	22.4059	0	2	3	1	0	0	0	1	1	1	295	295	0	2952	0	0	295	0	0	295	0	1	2792	2792		cara y cuello	1	2013	2013	0	0		0	1	740	256
1	23	1	0	0	29.9376	1	1	2	0	1	1	0	14	8	8	295	2360	0	2952	0	1	295	295	3	295	885	1	2792	2792		ccl	1	3002	3002	0	0		0	1	740	256	80	3381.79	1	330	83	6967	8	8090
1	34	1	0	0	29.7778	1	1	2	0	1	0	0	14	2	2	295	590	0	2952	0	0	295	0	0	295	0	1	2792	2792		ccl	1	3002	3002	0	0		0	1	740	256
1	60	3	2	0	23.3355	0	1	3	0	0	0	0	7	1	1	295	295	0	2952	0	0	295	0	0	295	0	1	2792	2792		cara y cuello	1	2013	2013	0	0		0	1	740	256
1	57	2	1	0	39.0393	1	2	1	1	1	0	0	6	7	7	295	2065	0	2952	0	0	295	0	0	295	0	1	2792	2792		cara y cuello	1	2013	2013	0	0		0	1	740	256
1	48	2	1	0	34.2936	1	1	3	1	1	0	0	18	3	3	295	885	0	2952	0	0	295	0	0	295	0	1	2792	2792		go y piso pelvico	1	3444	3444	0	0		0	1	740	256
1	83	3	1	1	24.4561	0	2	3	1	0	0	0	1	5	5	295	1475	0	2952	0	0	295	0	0	295	0	1	2792	2792		cara y cuello	1	2013	2013	0	0		0	1	740	256
1	68	3	1	0	37.4361	1	1	3	1	1	1	0	18	11	11	295	3245	0	2952	0	0	295	0	0	295	0	1	2792	2792		go y piso pelvico	1	3444	3444	0	0		0	1	740	256
1	83	3	1	0	28.8523	1	2	3	1	0	0	0	1	3	3	295	885	0	2952	0	0	295	0	0	295	0	1	2792	2792		cara y cuello	1	2013	2013	0	0		0	1	740	256
1	39	1	0	0	31.1111	1	1	3	1	1	0	0	18	3	3	295	885	0	2952	0	0	295	0	0	295	0	1	2792	2792		go y piso pelvico	1	3444	3444	0	0		0	1	740	256
1	37	1	0	0	28.9993	1	1	3	1	1	0	0	18	5	5	295	1475	0	2952	0	0	295	0	0	295	0	1	2792	2792		go y piso pelvico	1	3444	3444	0	0		0	1	740	256
1	49	2	1	0	52.7466	1	1	2	0	1	0	0	14	3	3	295	885	0	2952	0	1	295	295	4	295	1180	1	2792	2792		bypass	1	123125	123125	0	0		0	1	740	256	35	1036.7	0		19	1405	3	3026
1	36	1	0	0	23.1911	0	1	3	1	1	0	0	18	6	6	295	1770	0	2952	0	0	295	0	0	295	0	1	2792	2792		go y piso pelvico	1	3444	3444	0	0		0	1	740	256
1	54	2	1	0	30.9156	1	3	1	0	1	0	0	5	2	2	295	590	0	2952	0	0	295	0	0	295	0	1	2792	2792		cara y cuello	1	2013	2013	0	0		0	1	740	256
1	39	1	0	0	34.9633	1	1	3	1	1	0	0	18	13	13	295	3835	0	2952	0	0	295	0	0	295	0	1	2792	2792		go y piso pelvico	1	3444	3444	0	0		0	1	740	256
1	67	3	1	0	26.079	1	1	3	0	1	0	0	17	3	3	295	885	0	2952	0	0	295	0	0	295	0	1	2792	2792		colon con engrapadora	1	135272	135272	0	0		0	1	740	256
1	81	3	1	0	22.9719	0	3	3	1	1	0	0	18	6	6	295	1770	0	2952	0	0	295	0	0	295	0	1	2792	2792		go y piso pelvico	1	3444	3444	0	0		0	1	740	256
1	46	2	1	0	25.2926	1	1	3	0	1	0	0	17	3	3	295	885	0	2952	0	0	295	0	0	295	0	1	2792	2792		go y piso pelvico	1	3444	3444	0	0		0	1	740	256
1	70	3	1	0	32.0513	1	1	2	0	1	1	1	14	13	2	295	590	11	2952	32472	1	295	295	3	295	885	1	2792	2792		h pared	1	61434	61434	lav qx	1	2013	2013	2	740	256	176	7816.37	0		113	12624	12	13603
1	43	2	1	1	32.9879	1	1	3	0	0	0	0	19	2	2	295	590	0	2952	0	0	295	0	0	295	0	1	2792	2792		h ing	1	8449	8449	0	0		0	1	740	256
1	65	3	1	1	30.116	1	2	3	0	0	0	0	7	2	2	295	590	0	2952	0	0	295	0	0	295	0	1	2792	2792		cara y cuello	1	2013	2013	0	0		0	1	740	256
1	79	3	1	1	28.578	1	1	3	0	0	0	0	7	1	1	295	295	0	2952	0	0	295	0	0	295	0	1	2792	2792		cara y cuello	1	2013	2013	0	0		0	1	740	256
1	30	1	0	1	43.3442	1	1	3	0	0	0	0	19	2	2	295	590	0	2952	0	0	295	0	0	295	0	1	2792	2792		h ing	1	8449	8449	0	0		0	1	740	256
1	42	2	1	0	34.375	1	1	3	1	1	0	0	18	2	2	295	590	0	2952	0	0	295	0	0	295	0	1	2792	2792		go y piso pelvico	1	3444	3444	0	0		0	1	740	256
1	66	3	1	0	36.5588	1	2	3	1	1	0	0	18	1	1	295	295	0	2952	0	0	295	0	0	295	0	1	2792	2792		go y piso pelvico	1	3444	3444	0	0		0	1	740	256
1	65	3	1	1	29.3724	1	1	3	0	0	0	0	19	2	2	295	590	0	2952	0	0	295	0	0	295	0	1	2792	2792		h ing	1	8449	8449	0	0		0	1	740	256
1	81	3	1	1	21.5045	0	3	2	0	1	0	0	16	1	1	295	295	0	2952	0	0	295	0	0	295	0	1	2792	2792		h hiatal	1	2889	2889	0	0		0	1	740	256
1	69	3	1	1	26.5625	1	1	3	0	0	0	0	2	1	1	295	295	0	2952	0	0	295	0	0	295	0	1	2792	2792		cataratas	1	7298	7298	0	0		0	1	740	256
1	51	2	1	0	23.4375	0	1	3	1	1	0	0	18	3	3	295	885	0	2952	0	0	295	0	0	295	0	1	2792	2792		go y piso pelvico	1	3444	3444	0	0		0	1	740	256
1	57	2	1	0	21.1257	0	1	3	1	1	0	0	18	5	5	295	1475	0	2952	0	0	295	0	0	295	0	1	2792	2792		go y piso pelvico	1	3444	3444	0	0		0	1	740	256
1	49	2	1	0	24.9401	0	1	3	1	1	0	0	18	1	1	295	295	0	2952	0	0	295	0	0	295	0	1	2792	2792		go y piso pelvico	1	3444	3444	0	0		0	1	740	256
1	67	3	1	0	27.7008	1	2	3	1	1	1	0	18	2	2	295	590	0	2952	0	0	295	0	0	295	0	1	2792	2792		go y piso pelvico	1	3444	3444	0	0		0	1	740	256
1	34	1	0	0	44.9532	1	1	3	1	1	0	0	18	6	6	295	1770	0	2952	0	0	295	0	0	295	0	1	2792	2792		go y piso pelvico	1	3444	3444	0	0		0	1	740	256
1	51	2	2	1	34.6476	1	2	3	1	0	0	0	1	2	2	295	590	0	2952	0	0	295	0	0	295	0	1	2792	2792		cara y cuello	1	2013	2013	0	0		0	1	740	256
1	54	2	1	1	28.3874	1	1	3	0	0	0	0	19	2	2	295	590	0	2952	0	0	295	0	0	295	0	1	2792	2792		h ing	1	8449	8449	0	0		0	1	740	256
1	67	3	3	0	32.8473	1	2	3	1	0	0	0	21	3	3	295	885	0	2952	0	0	295	0	0	295	0	1	2792	2792		amputacion	1	2608	2608	0	0		0	1	740	256
1	48	2	1	0	31.3465	1	1	3	0	1	0	0	17	1	1	295	295	0	2952	0	0	295	0	0	295	0	1	2792	2792		go y piso pelvico	1	3444	3444	0	0		0	1	740	256
1	85	3	1	0	32.8181	1	3	1	1	1	0	0	11	2	2	295	590	0	2952	0	0	295	0	0	295	0	1	2792	2792		ca mama	1	4454	4454	0	0		0	1	740	256
1	63	3	1	0	27.1106	1	2	3	0	1	0	0	17	0	0	295	0	0	2952	0	0	295	0	0	295	0	1	2792	2792		go y piso pelvico	1	3444	3444	0	0		0	1	740	256
1	46	2	1	0	37.0216	1	1	3	1	1	0	0	18	6	6	295	1770	0	2952	0	0	295	0	0	295	0	1	2792	2792		lobectomia	1	3627	3627	0	0		0	1	740	256	48	3849	0		37	3245	4	1819
1	55	2	1	1	20.7612	0	1	3	0	0	0	0	19	2	2	295	590	0	2952	0	0	295	0	0	295	0	1	2792	2792		h ing	1	8449	8449	0	0		0	1	740	256
1	57	2	1	0	20.9566	0	2	3	0	1	0	0	17	21	21	295	6195	0	2952	0	0	295	0	0	295	0	1	2792	2792		colon con engrapadora	1	135272	135272	0	0		0	1	740	256
1	26	1	0	0	29.9967	1	1	2	0	1	0	0	14	2	2	295	590	0	2952	0	0	295	0	0	295	0	1	2792	2792		ccl	1	3002	3002	0	0		0	1	740	256
1	30	1	0	0	42.3306	1	1	3	1	1	0	0	18	1	1	295	295	0	2952	0	0	295	0	0	295	0	1	2792	2792		go y piso pelvico	1	3444	3444	0	0		0	1	740	256
1	58	2	1	0	25.4291	1	2	2	1	1	0	0	15	5	5	295	1475	0	2952	0	0	295	0	0	295	0	1	2792	2792		ccl	1	3002	3002	0	0		0	1	740	256
1	42	2	1	0	24.7475	0	3	1	1	1	0	0	11	3	3	295	885	0	2952	0	0	295	0	0	295	0	1	2792	2792		ca mama	1	4454	4454	0	0		0	1	740	256
1	43	2	1	1	26.5888	1	1	3	0	0	0	0	22	3	3	295	885	0	2952	0	0	295	0	0	295	0	1	2792	2792		safenectomia	1	2013	2013	0	0		0	1	740	256
1	66	3	1	0	22.3703	0	2	3	0	1	0	0	17	1	1	295	295	0	2952	0	0	295	0	0	295	0	1	2792	2792		recto	1	5380	5380	0	0		0	1	740	256
1	56	2	1	0	36.4366	1	2	3	1	0	0	0	21	1	1	295	295	0	2952	0	0	295	0	0	295	0	1	2792	2792		qx laparoscopica	1	13889	13889	0	0		0	1	740	256
1	61	3	1	1	28.257	1	1	3	0	0	0	0	19	2	2	295	590	0	2952	0	0	295	0	0	295	0	1	2792	2792		h ing	1	8449	8449	0	0		0	1	740	256
1	36	1	0	0	38.0886	1	1	3	1	1	1	0	18	3	3	295	885	0	2952	0	0	295	0	0	295	0	1	2792	2792		go y piso pelvico	1	3444	3444	0	0		0	1	740	256
1	67	3	1	0	19.3878	0	2	3	0	1	0	0	17	9	9	295	2655	0	2952	0	0	295	0	0	295	0	1	2792	2792		colon con engrapadora	1	135272	135272	0	0		0	1	740	256
1	50	2	1	0	20.6131	0	1	2	0	1	0	0	14	2	2	295	590	0	2952	0	0	295	0	0	295	0	1	2792	2792		ccl	1	3002	3002	0	0		0	1	740	256
1	88	3	1	0	22.317	0	2	2	0	1	0	0	14	2	2	295	590	0	2952	0	0	295	0	0	295	0	1	2792	2792		ccl	1	3002	3002	0	0		0	1	740	256
1	69	3	1	1	28.9811	1	1	2	0	1	0	0	14	3	3	295	885	0	2952	0	0	295	0	0	295	0	1	2792	2792		ccl	1	3002	3002	0	0		0	1	740	256
1	56	2	1	1	33.9844	1	2	2	0	1	0	0	14	2	2	295	590	0	2952	0	1	295	295	0	295	0	1	2792	2792		h pared	1	61434	61434	0	0		0	1	740	256	28	399.4	0		26	4204	5	3323
1	65	3	1	1	25.1024	1	1	3	0	0	0	0	19	2	2	295	590	0	2952	0	0	295	0	0	295	0	1	2792	2792		h ing	1	8449	8449	0	0		0	1	740	256
1	52	2	1	0	30.2222	1	3	1	0	1	0	0	12	9	9	295	2655	0	2952	0	1	295	295	2	295	590	1	2792	2792		toracoscopia	1	10607	10607	0	0		0	1	740	256	109	6211.81	1	330	14	1146	6	7138
1	25	1	0	0	42.459	1	1	2	0	1	0	0	14	3	3	295	885	0	2952	0	1	295	295	4	295	1180	1	2792	2792		bypass	1	123125	123125	0	0		0	1	740	256	35	1036.7	0		19	1405	3	3026
1	40	2	1	1	28.3266	1	1	3	0	0	1	0	19	14	14	295	4130	0	2952	0	0	295	0	1	295	295	1	2792	2792		h ing	1	8449	8449	0	0		0	1	740	256	55	1263.49	1	330	17	1380	4	4610
1	78	3	1	0	20.6418	0	3	2	0	1	0	0	16	8	8	295	2360	0	2952	0	0	295	0	0	295	0	1	2792	2792		h hiatal	1	2889	2889	0	0		0	1	740	256	117	1747.11	1	330	27	3261	7	2397
1	32	1	0	1	27.3437	1	1	2	0	1	0	0	14	1	1	295	295	0	2952	0	1	295	295	0	295	0	1	2792	2792		h pared	1	61434	61434	0	0		0	1	740	256
1	34	1	0	0	25.9107	1	1	3	0	0	0	0	19	1	1	295	295	0	2952	0	0	295	0	0	295	0	1	2792	2792		h ing	1	8449	8449	0	0		0	1	740	256
1	47	2	1	0	28.7619	1	1	3	1	1	0	0	18	1	1	295	295	0	2952	0	0	295	0	0	295	0	1	2792	2792		go y piso pelvico	1	3444	3444	0	0		0	1	740	256
1	64	3	1	1	26.986	1	2	3	0	0	1	0	19	7	7	295	2065	0	2952	0	1	295	295	3	295	885	1	2792	2792		h ing	1	8449	8449	0	0		0	1	740	256	124	1926.41	0		83	27692	5	3323
1	65	3	1	0	33.2275	1	1	2	0	1	0	0	14	14	14	295	4130	0	2952	0	1	295	295	0	295	0	1	2792	2792		h pared	1	61434	61434	0	0		0	1	740	256
1	40	2	1	0	22.4323	0	1	2	0	1	0	0	14	3	3	295	885	0	2952	0	0	295	0	0	295	0	1	2792	2792		ccl	1	3002	3002	0	0		0	1	740	256
1	47	2	1	1	31.5537	1	1	3	0	0	0	0	19	4	4	295	1180	0	2952	0	0	295	0	0	295	0	1	2792	2792		h ing	1	8449	8449	0	0		0	1	740	256
1	67	3	1	0	30.6667	1	1	2	0	1	0	0	14	6	6	295	1770	0	2952	0	1	295	295	0	295	0	1	2792	2792		h pared	1	61434	61434	0	0		0	1	740	256	72	1158	0		1	4204	5	3323
1	53	2	2	0	40.1555	1	2	3	1	0	0	0	21	3	3	295	885	0	2952	0	0	295	0	0	295	0	1	2792	2792		riñon	1	5204	5204	0	0		0	1	740	256
1	55	2	1	0	20.0877	0	1	3	1	1	0	0	18	8	8	295	2360	0	2952	0	0	295	0	0	295	0	1	2792	2792		go y piso pelvico	1	3444	3444	0	0		0	1	740	256
1	57	2	1	0	23.6832	0	1	3	0	0	0	0	19	1	1	295	295	0	2952	0	0	295	0	0	295	0	1	2792	2792		h ing	1	8449	8449	0	0		0	1	740	256
1	43	2	1	0	30.8175	1	3	1	0	1	1	1	8	0	0	295	0	0	2952	0	0	295	0	0	295	0	1	2792	2792		valvula cardiaca	1	7733	7733	0	0		0	1	740	256
1	56	2	1	0	31.9805	1	3	1	1	1	0	0	11	2	2	295	590	0	2952	0	0	295	0	0	295	0	1	2792	2792		ca mama	1	4454	4454	0	0		0	1	740	256
1	49	2	1	0	31.6118	1	1	3	0	1	0	0	17	1	1	295	295	0	2952	0	0	295	0	0	295	0	1	2792	2792		go y piso pelvico	1	3444	3444	0	0		0	1	740	256
1	70	3	1	1	24	0	1	3	0	0	0	0	19	2	2	295	590	0	2952	0	0	295	0	0	295	0	1	2792	2792		h ing	1	8449	8449	0	0		0	1	740	256
1	63	3	2	1	25.2092	1	2	3	1	0	0	0	1	2	2	295	590	0	2952	0	0	295	0	0	295	0	1	2792	2792		cara y cuello	1	2013	2013	0	0		0	1	740	256
1	47	2	1	0	31.3912	1	1	2	0	1	0	0	14	20	20	295	5900	0	2952	0	0	295	0	0	295	0	1	2792	2792		qx laparoscopica	1	13889	13889	0	0		0	1	740	256
1	43	2	1	1	26.8386	1	1	2	0	1	0	0	14	3	3	295	885	0	2952	0	1	295	295	0	295	0	1	2792	2792		h pared	1	61434	61434	0	0		0	1	740	256
1	64	3	1	1	24.6097	0	1	3	0	0	0	0	19	2	2	295	590	0	2952	0	0	295	0	0	295	0	1	2792	2792		h ing	1	8449	8449	0	0		0	1	740	256
1	65	3	1	0	33.7822	1	2	2	0	1	0	0	14	7	7	295	2065	0	2952	0	0	295	0	0	295	0	1	2792	2792		ccl	1	3002	3002	0	0		0	1	740	256
1	68	3	1	0	25.0772	1	3	1	1	1	0	0	11	12	12	295	3540	0	2952	0	0	295	0	0	295	0	1	2792	2792		ca mama	1	4454	4454	0	0		0	1	740	256
1	32	1	0	0	25.3906	1	1	3	1	1	0	0	18	6	6	295	1770	0	2952	0	0	295	0	0	295	0	1	2792	2792		go y piso pelvico	1	3444	3444	0	0		0	1	740	256
1	43	2	1	0	28.6726	1	3	1	1	1	0	0	6	1	1	295	295	0	2952	0	0	295	0	0	295	0	1	2792	2792		cara y cuello	1	2013	2013	0	0		0	1	740	256
1	60	3	1	0	28	1	3	1	1	1	0	0	11	1	1	295	295	0	2952	0	0	295	0	0	295	0	1	2792	2792		ca mama	1	4454	4454	0	0		0	1	740	256
1	55	2	1	1	18.75	0	3	2	1	1	1	1	15	13	3	295	885	10	2952	29520	1	295	295	2	295	590	1	2792	2792		gastrect	1	5225	5225	0	0		0	1	740	256	89	2741.17	3	330	72	8549	10	11764
1	63	3	1	0	32.0161	1	3	1	1	1	0	0	11	2	2	295	590	0	2952	0	0	295	0	0	295	0	1	2792	2792		ca mama	1	4454	4454	0	0		0	1	740	256
1	86	3	2	0	24.0346	0	2	3	1	0	0	0	1	5	5	295	1475	0	2952	0	0	295	0	0	295	0	1	2792	2792		cara y cuello	1	2013	2013	0	0		0	1	740	256
1	60	3	1	1	30.6425	1	3	3	1	0	0	0	1	7	7	295	2065	0	2952	0	0	295	0	0	295	0	1	2792	2792		cara y cuello	1	2013	2013	0	0		0	1	740	256
1	69	3	1	0	28.9461	1	2	1	0	1	0	0	13	1	1	295	295	0	2952	0	0	295	0	0	295	0	1	2792	2792		h diafragmatica	1	2889	2889	0	0		0	1	740	256
1	54	2	1	0	35.9633	1	1	3	1	1	0	0	18	7	7	295	2065	0	2952	0	0	295	0	0	295	0	1	2792	2792		go y piso pelvico	1	3444	3444	0	0		0	1	740	256
1	30	1	0	0	31.1634	1	1	2	0	1	0	0	14	2	2	295	590	0	2952	0	0	295	0	0	295	0	1	2792	2792		ccl	1	3002	3002	0	0		0	1	740	256
1	36	1	0	0	27.9155	1	1	3	1	1	1	1	18	0	0	295	0	0	2952	0	0	295	0	0	295	0	1	2792	2792		go y piso pelvico	1	3444	3444	0	0		0	1	740	256
1	60	3	1	1	39.8006	1	2	2	1	1	1	1	15	22	22	295	6490	0	2952	0	0	295	0	0	295	0	1	2792	2792		gastrect	1	5225	5225	0	0		0	1	740	256
1	24	1	2	1	20.4294	0	1	3	1	0	1	1	21	0	0	295	0	0	2952	0	0	295	0	0	295	0	1	2792	2792		toracoscopia	1	10607	10607	0	0		0	1	740	256
1	68	3	1	1	28.7268	1	1	3	0	0	0	0	19	2	2	295	590	0	2952	0	0	295	0	0	295	0	1	2792	2792		h ing	1	8449	8449	0	0		0	1	740	256
1	60	3	1	1	34.2561	1	2	3	1	1	0	0	18	4	4	295	1180	0	2952	0	0	295	0	0	295	0	1	2792	2792		prostata	1	14045	14045	0	0		0	1	740	256
1	74	3	1	1	21.048	0	2	2	1	1	0	0	15	1	1	295	295	0	2952	0	0	295	0	0	295	0	1	2792	2792		ccl	1	3002	3002	0	0		0	1	740	256
1	30	1	2	0	22.2222	0	2	3	1	0	0	0	1	2	2	295	590	0	2952	0	0	295	0	0	295	0	1	2792	2792		cara y cuello	1	2013	2013	0	0		0	1	740	256
1	68	3	2	0	26.7759	1	2	3	1	0	1	0	1	31	31	295	9145	0	2952	0	0	295	0	0	295	0	1	2792	2792		cara y cuello	1	2013	2013	0	0		0	1	740	256
1	66	3	1	0	29.4174	1	3	1	1	1	0	0	11	1	1	295	295	0	2952	0	0	295	0	0	295	0	1	2792	2792		ca mama	1	4454	4454	0	0		0	1	740	256
1	62	3	1	0	29.8303	1	3	1	1	1	0	0	11	2	2	295	590	0	2952	0	0	295	0	0	295	0	1	2792	2792		ca mama	1	4454	4454	0	0		0	1	740	256
1	45	2	1	0	30.4076	1	1	3	0	1	0	0	17	1	1	295	295	0	2952	0	0	295	0	0	295	0	1	2792	2792		go y piso pelvico	1	3444	3444	0	0		0	1	740	256
1	59	2	1	1	31.6456	1	3	1	1	1	1	0	10	41	37	295	10915	4	2952	11808	1	295	295	2	295	590	1	2792	2792		toracoscopia	1	10607	10607	0	0		0	1	740	256	465	34520.3	2	660	49	5745	10	5819
1	51	2	1	1	23.0469	0	1	3	0	0	0	0	19	2	2	295	590	0	2952	0	0	295	0	0	295	0	1	2792	2792		h ing	1	8449	8449	0	0		0	1	740	256
1	82	3	1	0	27.5862	1	2	2	0	1	0	0	14	12	12	295	3540	0	2952	0	1	295	295	2	295	590	1	2792	2792		ccl	1	3002	3002	0	0		0	1	740	256	132	8065.2	0		29	2043	6	3991
1	57	2	1	0	38.5256	1	2	3	1	1	1	1	18	5	5	295	1475	0	2952	0	0	295	0	0	295	0	1	2792	2792		go y piso pelvico	1	3444	3444	0	0		0	1	740	256
1	55	2	1	1	36.1682	1	1	2	0	1	0	0	14	2	2	295	590	0	2952	0	1	295	295	0	295	0	1	2792	2792		h pared	1	61434	61434	0	0		0	1	740	256
1	53	2	3	0	28.5665	1	3	3	1	0	0	0	1	7	7	295	2065	0	2952	0	0	295	0	0	295	0	1	2792	2792		cara y cuello	1	2013	2013	0	0		0	1	740	256
1	67	3	1	1	28.1625	1	2	2	1	1	0	0	15	13	13	295	3835	0	2952	0	2	295	590	5	295	1475	1	2792	2792		ca renal	1	5204	5204	0	0		0	1	740	256	109	11411	0		25	2907	8	9514
1	43	2	1	1	32.8306	1	1	3	0	0	0	0	19	2	2	295	590	0	2952	0	0	295	0	0	295	0	1	2792	2792		h ing	1	8449	8449	0	0		0	1	740	256
1	73	3	1	1	23.4375	0	1	3	0	0	0	0	19	1	1	295	295	0	2952	0	0	295	0	0	295	0	1	2792	2792		h ing	1	8449	8449	0	0		0	1	740	256
1	61	3	1	0	25.9695	1	2	2	0	1	0	0	14	2	2	295	590	0	2952	0	0	295	0	0	295	0	1	2792	2792		ccl	1	3002	3002	0	0		0	1	740	256
1	75	3	1	0	27.9421	1	2	2	0	1	0	0	14	4	4	295	1180	0	2952	0	1	295	295	0	295	0	1	2792	2792		h pared	1	61434	61434	0	0		0	1	740	256	52	785.6	0		26	4204	5	3323
1	20	1	0	0	21.0962	0	1	3	0	1	0	0	17	4	4	295	1180	0	2952	0	0	295	0	0	295	0	1	2792	2792		go y piso pelvico	1	3444	3444	0	0		0	1	740	256
1	33	1	0	0	31.6158	1	1	3	1	1	0	0	18	6	6	295	1770	0	2952	0	0	295	0	0	295	0	1	2792	2792		go y piso pelvico	1	3444	3444	0	0		0	1	740	256
1	65	3	1	0	25.6837	1	2	3	0	1	0	0	17	1	1	295	295	0	2952	0	0	295	0	0	295	0	1	2792	2792		biopsia	1	1016	1016	0	0		0	1	740	256
1	38	1	0	0	33.2479	1	1	3	1	1	0	0	18	2	2	295	590	0	2952	0	0	295	0	0	295	0	1	2792	2792		go y piso pelvico	1	3444	3444	0	0		0	1	740	256
1	43	2	1	0	39.4477	1	1	3	0	1	0	0	17	1	1	295	295	0	2952	0	0	295	0	0	295	0	1	2792	2792		go y piso pelvico	1	3444	3444	0	0		0	1	740	256
1	23	1	0	1	26.1719	1	1	3	0	0	0	0	19	2	2	295	590	0	2952	0	0	295	0	0	295	0	1	2792	2792		h ing	1	8449	8449	0	0		0	1	740	256
1	55	2	1	0	28.1337	1	2	3	0	1	0	0	17	1	1	295	295	0	2952	0	0	295	0	0	295	0	1	2792	2792		go y piso pelvico	1	3444	3444	0	0		0	1	740	256
1	32	1	0	0	24.7768	0	1	3	1	0	0	0	1	2	2	295	590	0	2952	0	0	295	0	0	295	0	1	2792	2792		cara y cuello	1	2013	2013	0	0		0	1	740	256
1	56	2	1	1	24.6548	0	1	2	0	1	0	0	14	2	2	295	590	0	2952	0	1	295	295	0	295	0	1	2792	2792		h pared	1	61434	61434	0	0		0	1	740	256	28	399.4	0		26	4204	5	3323
1	25	1	0	1	25.2092	1	1	3	1	1	0	0	18	8	8	295	2360	0	2952	0	0	295	0	0	295	0	1	2792	2792		recto	1	5380	5380	0	0		0	1	740	256
1	65	3	1	0	27.8876	1	3	1	1	1	0	0	11	1	1	295	295	0	2952	0	0	295	0	0	295	0	1	2792	2792		ca mama	1	4454	4454	0	0		0	1	740	256
1	43	2	1	0	25.1039	1	1	3	0	1	0	0	17	1	1	295	295	0	2952	0	0	295	0	0	295	0	1	2792	2792		go y piso pelvico	1	3444	3444	0	0		0	1	740	256
1	61	3	1	0	27.852	1	1	3	0	1	0	0	17	2	2	295	590	0	2952	0	0	295	0	0	295	0	1	2792	2792		go y piso pelvico	1	3444	3444	0	0		0	1	740	256
1	41	2	3	1	21.7784	0	1	3	0	0	0	0	2	2	2	295	590	0	2952	0	0	295	0	0	295	0	1	2792	2792		biopsia	1	1016	1016	0	0		0	1	740	256
1	72	3	1	0	25.9181	1	1	2	0	1	0	0	14	3	3	295	885	0	2952	0	0	295	0	0	295	0	1	2792	2792		ccl	1	3002	3002	0	0		0	1	740	256
1	65	3	1	0	27.268	1	1	2	0	1	0	0	14	2	2	295	590	0	2952	0	0	295	0	0	295	0	1	2792	2792		ccl	1	3002	3002	0	0		0	1	740	256
1	25	1	0	0	25.1532	1	1	2	0	1	0	0	14	2	2	295	590	0	2952	0	1	295	295	0	295	0	1	2792	2792		h pared	1	61434	61434	0	0		0	1	740	256	28	399.4	0		26	4204	5	3323
1	85	3	2	1	26.7094	1	1	3	1	0	0	0	1	3	3	295	885	0	2952	0	0	295	0	0	295	0	1	2792	2792		cara y cuello	1	2013	2013	0	0		0	1	740	256
1	85	3	2	1	26.7094	1	1	3	1	0	0	0	1	3	3	295	885	0	2952	0	0	295	0	0	295	0	1	2792	2792		cara y cuello	1	2013	2013	0	0		0	1	740	256
1	22	1	2	0	23.9361	0	1	3	1	0	0	0	1	2	2	295	590	0	2952	0	0	295	0	0	295	0	1	2792	2792		cara y cuello	1	2013	2013	0	0		0	1	740	256
1	66	3	1	0	32.05	1	3	2	1	1	0	0	15	3	3	295	885	0	2952	0	0	295	0	0	295	0	1	2792	2792		gastrect	1	5225	5225	0	0		0	1	740	256
1	74	3	1	0	13.6048	0	1	3	1	1	0	0	18	4	4	295	1180	0	2952	0	0	295	0	0	295	0	1	2792	2792		go y piso pelvico	1	3444	3444	0	0		0	1	740	256
1	53	2	1	0	24.1127	0	1	3	0	1	0	0	17	4	4	295	1180	0	2952	0	0	295	0	0	295	0	1	2792	2792		go y piso pelvico	1	3444	3444	0	0		0	1	740	256
1	31	1	2	0	27.852	1	3	1	0	0	0	0	7	2	2	295	590	0	2952	0	0	295	0	0	295	0	1	2792	2792		biopsia	1	1016	1016	lobectomia	1	3627	3627	1	740	256
1	62	3	1	1	27.2392	1	3	1	0	1	0	0	13	18	18	295	5310	0	2952	0	0	295	0	0	295	0	1	2792	2792		toracoscopia	1	10607	10607	0	0		0	1	740	256
1	42	2	2	1	22.4913	0	3	3	1	0	0	0	1	1	1	295	295	0	2952	0	0	295	0	0	295	0	1	2792	2792		cara y cuello	1	2013	2013	0	0		0	1	740	256
1	55	2	1	0	25.3331	1	2	3	1	1	0	0	18	1	1	295	295	0	2952	0	0	295	0	0	295	0	1	2792	2792		go y piso pelvico	1	3444	3444	0	0		0	1	740	256
1	42	2	1	0	37.0878	1	1	3	1	1	0	0	18	3	3	295	885	0	2952	0	0	295	0	0	295	0	1	2792	2792		go y piso pelvico	1	3444	3444	0	0		0	1	740	256
1	54	2	1	1	24.4646	0	2	2	0	1	0	0	14	1	1	295	295	0	2952	0	0	295	0	0	295	0	1	2792	2792		gastrect	1	5225	5225	0	0		0	1	740	256
1	49	2	1	1	29.668	1	1	3	0	0	0	0	19	2	2	295	590	0	2952	0	0	295	0	0	295	0	1	2792	2792		h ing	1	8449	8449	0	0		0	1	740	256
1	60	3	1	0	33.5146	1	1	3	0	0	1	0	19	6	6	295	1770	0	2952	0	0	295	0	0	295	0	1	2792	2792		h ing	1	8449	8449	0	0		0	1	740	256	13	194.483	1	330	13	567	2	722
1	56	2	1	0	32.4467	1	2	3	1	1	0	0	18	5	5	295	1475	0	2952	0	0	295	0	0	295	0	1	2792	2792		go y piso pelvico	1	3444	3444	0	0		0	1	740	256
1	53	2	1	0	40.625	1	1	3	1	1	0	0	18	1	1	295	295	0	2952	0	0	295	0	0	295	0	1	2792	2792		go y piso pelvico	1	3444	3444	0	0		0	1	740	256
1	60	3	1	0	38.3707	1	2	2	0	1	0	0	14	1	1	295	295	0	2952	0	0	295	0	0	295	0	1	2792	2792		gastrect	1	5225	5225	0	0		0	1	740	256
1	67	3	1	1	22.7615	0	2	2	1	1	1	0	15	0	0	295	0	0	2952	0	0	295	0	0	295	0	1	2792	2792		gastrect	1	5225	5225	0	0		0	1	740	256
1	53	2	1	0	23.8281	0	1	3	0	1	0	0	17	3	3	295	885	0	2952	0	0	295	0	0	295	0	1	2792	2792		go y piso pelvico	1	3444	3444	0	0		0	1	740	256
1	80	3	1	1	26.8977	1	1	3	0	0	0	0	19	1	1	295	295	0	2952	0	0	295	0	0	295	0	1	2792	2792		h ing	1	8449	8449	0	0		0	1	740	256
1	55	2	1	0	27.1111	1	2	3	0	1	0	0	17	1	1	295	295	0	2952	0	0	295	0	0	295	0	1	2792	2792		go y piso pelvico	1	3444	3444	0	0		0	1	740	256
1	51	2	3	1	18.2183	0	3	1	0	0	0	0	20	28	28	295	8260	0	2952	0	0	295	0	0	295	0	1	2792	2792		columna	1	6629	6629	0	0		0	1	740	256
1	50	2	1	0	33.284	1	1	3	1	1	0	0	18	3	3	295	885	0	2952	0	0	295	0	0	295	0	1	2792	2792		go y piso pelvico	1	3444	3444	0	0		0	1	740	256
1	45	2	1	0	33.7477	1	1	2	0	1	0	0	14	3	3	295	885	0	2952	0	1	295	295	4	295	1180	1	2792	2792		bypass	1	123125	123125	0	0		0	1	740	256	35	1036.7	0		19	1405	3	3026
1	51	2	1	0	26.9127	1	2	3	1	0	0	0	3	7	7	295	2065	0	2952	0	0	295	0	0	295	0	1	2792	2792		columna	1	6629	6629	0	0		0	1	740	256
1	53	2	1	0	24.0344	0	2	2	0	1	0	0	14	2	2	295	590	0	2952	0	0	295	0	0	295	0	1	2792	2792		ccl	1	3002	3002	0	0		0	1	740	256
1	81	3	1	0	23.2834	0	3	3	1	0	0	0	1	3	3	295	885	0	2952	0	0	295	0	0	295	0	1	2792	2792		cara y cuello	1	2013	2013	0	0		0	1	740	256
1	52	2	1	0	34.6746	1	1	3	1	1	0	0	18	3	3	295	885	0	2952	0	0	295	0	0	295	0	1	2792	2792		go y piso pelvico	1	3444	3444	0	0		0	1	740	256
1	36	1	0	1	24.6755	0	1	2	0	1	0	0	14	0	0	295	0	0	2952	0	0	295	0	0	295	0	1	2792	2792		gastrect	1	5225	5225	0	0		0	1	740	256
1	56	2	1	0	34.375	1	1	3	0	1	0	0	17	0	0	295	0	0	2952	0	0	295	0	0	295	0	1	2792	2792		go y piso pelvico	1	3444	3444	0	0		0	1	740	256
1	71	3	1	1	22.231	0	1	3	0	0	0	0	19	2	2	295	590	0	2952	0	0	295	0	0	295	0	1	2792	2792		h ing	1	8449	8449	0	0		0	1	740	256
1	68	3	1	0	44.634	1	2	3	1	1	0	0	18	0	0	295	0	0	2952	0	0	295	0	0	295	0	1	2792	2792		go y piso pelvico	1	3444	3444	0	0		0	1	740	256
1	45	2	1	0	36.4848	1	1	3	1	1	0	0	18	3	3	295	885	0	2952	0	0	295	0	0	295	0	1	2792	2792		go y piso pelvico	1	3444	3444	0	0		0	1	740	256
1	76	3	1	0	31.1111	1	3	1	0	1	0	0	8	2	2	295	590	0	2952	0	0	295	0	0	295	0	1	2792	2792		coils y stents	1	74712	74712	0	0		0	1	740	256
1	66	3	1	1	29.7458	1	1	3	0	0	0	0	19	3	3	295	885	0	2952	0	0	295	0	0	295	0	1	2792	2792		h ing	1	8449	8449	0	0		0	1	740	256
1	37	1	0	0	29.2421	1	1	3	1	1	0	0	18	3	3	295	885	0	2952	0	0	295	0	0	295	0	1	2792	2792		go y piso pelvico	1	3444	3444	0	0		0	1	740	256
1	58	2	1	0	29.6173	1	1	2	0	1	0	0	14	2	2	295	590	0	2952	0	0	295	0	0	295	0	1	2792	2792		ccl	1	3002	3002	0	0		0	1	740	256
1	48	2	1	0	29.0943	1	1	1	1	1	0	0	11	2	2	295	590	0	2952	0	0	295	0	0	295	0	1	2792	2792		ca mama	1	4454	4454	0	0		0	1	740	256
1	73	3	3	1	19.5556	0	3	3	1	0	0	0	1	15	15	295	4425	0	2952	0	0	295	0	0	295	0	1	2792	2792		cara y cuello	1	2013	2013	0	0		0	1	740	256
1	59	2	1	0	26.0226	1	3	1	1	1	0	0	11	1	1	295	295	0	2952	0	0	295	0	0	295	0	1	2792	2792		ca mama	1	4454	4454	0	0		0	1	740	256
1	50	2	1	0	29.6875	1	3	1	1	1	0	0	11	1	1	295	295	0	2952	0	0	295	0	0	295	0	1	2792	2792		ca mama	1	4454	4454	0	0		0	1	740	256
1	64	3	3	1	30.1103	1	2	3	1	0	0	0	1	2	2	295	590	0	2952	0	0	295	0	0	295	0	1	2792	2792		cara y cuello	1	2013	2013	0	0		0	1	740	256
1	59	2	1	1	33.6485	1	2	1	1	1	0	0	10	1	1	295	295	0	2952	0	0	295	0	0	295	0	1	2792	2792		coloc cateter	1	590	590	0	0		0	1	740	256
1	48	2	1	0	26.635	1	3	1	1	1	0	0	11	1	1	295	295	0	2952	0	0	295	0	0	295	0	1	2792	2792		ca mama	1	4454	4454	0	0		0	1	740	256
1	59	2	3	1	27.3437	1	3	1	0	0	0	0	7	1	1	295	295	0	2952	0	0	295	0	0	295	0	1	2792	2792		toracoscopia	1	10607	10607	lobectomia	1	3627	3627	1	740	256
1	76	3	1	0	23.2834	0	3	1	0	1	0	0	8	1	1	295	295	0	2952	0	0	295	0	0	295	0	1	2792	2792		valvula cardiaca	1	7733	7733	0	0		0	1	740	256
1	67	3	1	0	21.5019	0	1	3	0	1	0	0	17	1	1	295	295	0	2952	0	0	295	0	0	295	0	1	2792	2792		colon con engrapadora	1	135272	135272	0	0		0	1	740	256
1	44	2	1	0	23.5294	0	3	1	1	1	0	0	11	1	1	295	295	0	2952	0	0	295	0	0	295	0	1	2792	2792		ca mama	1	4454	4454	0	0		0	1	740	256
1	81	3	1	0	23.4375	0	2	3	1	1	0	0	18	1	1	295	295	0	2952	0	0	295	0	0	295	0	1	2792	2792		go y piso pelvico	1	3444	3444	0	0		0	1	740	256
1	59	2	1	0	26.1427	1	2	2	0	1	0	0	14	2	2	295	590	0	2952	0	0	295	0	0	295	0	1	2792	2792		ccl	1	3002	3002	0	0		0	1	740	256
1	33	1	0	1	26.8136	1	1	3	1	0	0	0	21	47	47	295	13865	0	2952	0	0	295	0	0	295	0	1	2792	2792		biopsia	1	1016	1016	0	0		0	1	740	256
1	65	3	1	0	27.5134	1	2	1	1	1	0	0	10	0	0	295	0	0	2952	0	0	295	0	0	295	0	1	2792	2792		cateterismo	1	590	590	0	0		0	1	740	256
1	57	2	1	0	41.9287	1	2	2	1	1	0	0	15	0	0	295	0	0	2952	0	0	295	0	0	295	0	1	2792	2792		gastrect	1	5225	5225	0	0		0	1	740	256
1	53	2	1	0	20.4518	0	1	3	1	1	0	0	18	0	0	295	0	0	2952	0	0	295	0	0	295	0	1	2792	2792		go y piso pelvico	1	3444	3444	0	0		0	1	740	256
1	59	2	1	1	27.0842	1	1	3	0	0	0	0	19	2	2	295	590	0	2952	0	0	295	0	0	295	0	1	2792	2792		h ing	1	8449	8449	0	0		0	1	740	256
1	80	3	1	1	26.8386	1	1	2	0	1	0	0	14	2	2	295	590	0	2952	0	1	295	295	0	295	0	1	2792	2792		h pared	1	61434	61434	0	0		0	1	740	256	28	399.4	0		26	4204	5	3323
1	50	2	1	0	24.4561	0	3	3	0	1	0	0	17	0	0	295	0	0	2952	0	0	295	0	0	295	0	1	2792	2792		go y piso pelvico	1	3444	3444	0	0		0	1	740	256
1	51	2	1	0	37.195	1	1	3	1	1	0	0	18	0	0	295	0	0	2952	0	0	295	0	0	295	0	1	2792	2792		go y piso pelvico	1	3444	3444	0	0		0	1	740	256
1	59	2	1	0	23.9796	0	2	3	0	0	0	0	19	0	0	295	0	0	2952	0	0	295	0	0	295	0	1	2792	2792		h ing	1	8449	8449	0	0		0	1	740	256
1	42	2	1	0	39.2857	1	1	2	0	1	0	0	14	3	3	295	885	0	2952	0	0	295	0	0	295	0	1	2792	2792		ccl	1	3002	3002	0	0		0	1	740	256
1	42	2	1	0	39.2857	1	1	2	0	1	0	0	14	3	3	295	885	0	2952	0	0	295	0	0	295	0	1	2792	2792		ccl	1	3002	3002	0	0		0	1	740	256
1	42	2	1	0	28.578	1	1	3	0	0	0	0	19	0	0	295	0	0	2952	0	0	295	0	0	295	0	1	2792	2792		h ing	1	8449	8449	0	0		0	1	740	256
1	60	3	1	0	27.8876	1	2	2	0	1	0	0	14	2	2	295	590	0	2952	0	0	295	0	0	295	0	1	2792	2792		ccl	1	3002	3002	0	0		0	1	740	256
1	67	3	1	1	23.2335	0	2	2	0	1	0	0	14	8	8	295	2360	0	2952	0	1	295	295	0	295	0	1	2792	2792		ccl	1	3002	3002	0	0		0	1	740	256	92	7319.25	2	660	29	2243	5	3323
1	42	2	1	0	40.023	1	1	2	0	1	0	0	14	3	3	295	885	0	2952	0	1	295	295	4	295	1180	1	2792	2792		bypass	1	123125	123125	0	0		0	1	740	256	35	1036.7	0		19	1405	3	3026
1	49	2	1	0	27.0258	1	1	3	1	1	0	0	18	5	5	295	1475	0	2952	0	0	295	0	0	295	0	1	2792	2792		go y piso pelvico	1	3444	3444	0	0		0	1	740	256
1	49	2	1	0	54.4346	1	1	2	0	1	0	0	14	3	3	295	885	0	2952	0	1	295	295	4	295	1180	1	2792	2792		bypass	1	123125	123125	0	0		0	1	740	256	35	1036.7	0		19	1405	3	3026
1	56	2	1	1	29.4078	1	1	2	0	1	0	0	14	2	2	295	590	0	2952	0	0	295	0	0	295	0	1	2792	2792		ccl	1	3002	3002	0	0		0	1	740	256
1	57	2	1	0	37.2449	1	2	2	0	1	0	0	14	5	5	295	1475	0	2952	0	1	295	295	0	295	0	1	2792	2792		h pared	1	61434	61434	0	0		0	1	740	256	72	1158	0		1	4204	5	3323
1	44	2	1	0	26.5306	1	1	1	1	1	0	0	11	2	2	295	590	0	2952	0	0	295	0	0	295	0	1	2792	2792		ca mama	1	4454	4454	0	0		0	1	740	256
1	60	3	1	1	26.986	1	1	3	0	0	0	0	19	3	3	295	885	0	2952	0	0	295	0	0	295	0	1	2792	2792		h ing	1	8449	8449	0	0		0	1	740	256
1	45	2	1	0	30.4834	1	1	2	0	1	0	0	14	3	3	295	885	0	2952	0	0	295	0	0	295	0	1	2792	2792		ccl	1	3002	3002	0	0		0	1	740	256
1	55	2	1	1	31.2092	1	1	3	1	1	0	0	18	0	0	295	0	0	2952	0	0	295	0	0	295	0	1	2792	2792		prostata	1	14045	14045	0	0		0	1	740	256
1	54	2	1	0	42.2218	1	2	3	1	1	1	0	18	0	0	295	0	0	2952	0	0	295	0	0	295	0	1	2792	2792		go y piso pelvico	1	3444	3444	0	0		0	1	740	256
1	68	3	1	1	24.8971	0	1	3	0	0	0	0	19	2	2	295	590	0	2952	0	0	295	0	0	295	0	1	2792	2792		h ing	1	8449	8449	0	0		0	1	740	256
1	50	2	1	0	24.8777	0	1	3	0	1	0	0	17	0	0	295	0	0	2952	0	0	295	0	0	295	0	1	2792	2792		go y piso pelvico	1	3444	3444	0	0		0	1	740	256
1	41	2	1	1	45.7644	1	1	2	0	1	0	0	14	3	3	295	885	0	2952	0	1	295	295	4	295	1180	1	2792	2792		bypass	1	123125	123125	0	0		0	1	740	256	35	1036.7	0		19	1405	3	3026
1	51	2	1	0	26.8352	1	1	2	0	1	0	0	14	2	2	295	590	0	2952	0	0	295	0	0	295	0	1	2792	2792		ccl	1	3002	3002	0	0		0	1	740	256
1	56	2	1	0	28.0277	1	2	2	1	1	1	0	15	32	32	295	9440	0	2952	0	0	295	0	0	295	0	1	2792	2792		gastrect	1	5225	5225	0	0		0	1	740	256
1	38	1	0	0	38.0078	1	1	2	0	1	0	0	14	3	3	295	885	0	2952	0	1	295	295	4	295	1180	1	2792	2792		bypass	1	123125	123125	0	0		0	1	740	256	35	1036.7	0		19	1405	3	3026
1	69	3	1	0	23.4375	0	3	1	1	1	0	0	11	0	0	295	0	0	2952	0	0	295	0	0	295	0	1	2792	2792		ca mama	1	4454	4454	0	0		0	1	740	256
1	55	2	1	0	22.4813	0	1	3	1	1	0	0	18	0	0	295	0	0	2952	0	0	295	0	0	295	0	1	2792	2792		go y piso pelvico	1	3444	3444	0	0		0	1	740	256
1	56	2	1	0	31.9576	1	1	3	1	1	0	0	18	3	3	295	885	0	2952	0	0	295	0	0	295	0	1	2792	2792		go y piso pelvico	1	3444	3444	0	0		0	1	740	256
1	45	2	1	0	25.7812	1	1	2	0	1	0	0	14	2	2	295	590	0	2952	0	0	295	0	0	295	0	1	2792	2792		ccl	1	3002	3002	0	0		0	1	740	256
1	54	2	1	1	25.8166	1	1	3	0	0	0	0	19	2	2	295	590	0	2952	0	0	295	0	0	295	0	1	2792	2792		h ing	1	8449	8449	0	0		0	1	740	256
1	59	2	1	0	29.1363	1	3	1	1	1	0	0	11	0	0	295	0	0	2952	0	0	295	0	0	295	0	1	2792	2792		ca mama	1	4454	4454	0	0		0	1	740	256
1	38	1	0	0	54.0516	1	1	2	0	1	0	0	14	3	3	295	885	0	2952	0	1	295	295	4	295	1180	1	2792	2792		bypass	1	123125	123125	0	0		0	1	740	256	35	1036.7	0		19	1405	3	3026
1	64	3	1	1	29.7578	1	1	3	1	1	0	0	18	3	3	295	885	0	2952	0	0	295	0	0	295	0	1	2792	2792		recto	1	5380	5380	0	0		0	1	740	256
1	53	2	1	0	33.2275	1	2	3	1	1	0	0	18	3	3	295	885	0	2952	0	0	295	0	0	295	0	1	2792	2792		go y piso pelvico	1	3444	3444	0	0		0	1	740	256
1	61	3	1	1	51.9402	1	2	2	0	1	0	0	14	3	3	295	885	0	2952	0	1	295	295	4	295	1180	1	2792	2792		bypass	1	123125	123125	0	0		0	1	740	256	35	1036.7	0		19	1405	3	3026
1	52	2	1	1	26.8923	1	1	3	0	0	0	0	19	0	0	295	0	0	2952	0	0	295	0	0	295	0	1	2792	2792		h ing	1	8449	8449	0	0		0	1	740	256
1	54	2	1	1	32.4557	1	1	2	0	1	0	0	14	9	9	295	2655	0	2952	0	0	295	0	0	295	0	1	2792	2792		qx laparoscopica	1	13889	13889	0	0		0	1	740	256
1	51	2	1	0	26.2845	1	3	1	1	1	1	0	6	4	4	295	1180	0	2952	0	0	295	0	0	295	0	1	2792	2792		cara y cuello	1	2013	2013	0	0		0	1	740	256
1	45	2	1	0	25.3333	1	1	3	0	1	0	0	17	0	0	295	0	0	2952	0	0	295	0	0	295	0	1	2792	2792		go y piso pelvico	1	3444	3444	0	0		0	1	740	256
1	42	2	1	1	28.7197	1	1	1	0	1	0	0	13	0	0	295	0	0	2952	0	0	295	0	0	295	0	1	2792	2792		esofago	1	3256	3256	0	0		0	1	740	256
1	78	3	1	0	30.9809	1	1	3	0	0	0	0	19	3	3	295	885	0	2952	0	0	295	0	0	295	0	1	2792	2792		h ing	1	8449	8449	0	0		0	1	740	256
1	43	2	1	1	39.7829	1	3	1	0	1	1	0	8	48	48	295	14160	0	2952	0	0	295	0	0	295	0	1	2792	2792		coils y stents	1	74712	74712	0	0		0	1	740	256
1	62	3	1	0	35.1534	1	1	2	0	1	0	0	16	0	0	295	0	0	2952	0	0	295	0	0	295	0	1	2792	2792		h hiatal	1	2889	2889	0	0		0	1	740	256
1	30	1	0	1	39.9656	1	1	2	0	1	0	0	16	2	2	295	590	0	2952	0	0	295	0	0	295	0	1	2792	2792		h hiatal	1	2889	2889	0	0		0	1	740	256
1	72	3	1	0	24.9896	1	1	2	0	1	0	0	14	2	2	295	590	0	2952	0	1	295	295	0	295	0	1	2792	2792		h pared	1	61434	61434	0	0		0	1	740	256	28	399.4	0		26	4204	5	3323
1	68	3	1	1	26.5731	1	2	3	1	0	0	0	3	5	5	295	1475	0	2952	0	0	295	0	0	295	0	1	2792	2792		cara y cuello	1	2013	2013	0	0		0	1	740	256
1	30	1	0	0	36.523	1	2	3	1	1	0	0	18	0	0	295	0	0	2952	0	0	295	0	0	295	0	1	2792	2792		go y piso pelvico	1	3444	3444	0	0		0	1	740	256
1	51	2	1	1	30.116	1	1	2	0	1	0	0	14	2	2	295	590	0	2952	0	1	295	295	0	295	0	1	2792	2792		h pared	1	61434	61434	0	0		0	1	740	256	28	399.4	0		26	4204	5	3323
1	82	3	1	0	31.3912	1	1	3	0	0	0	0	19	3	3	295	885	0	2952	0	0	295	0	0	295	0	1	2792	2792		h ing	1	8449	8449	0	0		0	1	740	256
1	43	2	1	0	21.875	0	2	1	1	1	0	0	10	5	5	295	1475	0	2952	0	0	295	0	0	295	0	1	2792	2792		timectomia	1	2889	2889	0	0		0	1	740	256
1	41	2	1	0	33.7838	1	1	3	1	1	0	0	18	3	3	295	885	0	2952	0	0	295	0	0	295	0	1	2792	2792		go y piso pelvico	1	3444	3444	0	0		0	1	740	256
1	44	2	1	0	37.9239	1	1	3	1	1	0	0	18	0	0	295	0	0	2952	0	0	295	0	0	295	0	1	2792	2792		go y piso pelvico	1	3444	3444	0	0		0	1	740	256
1	69	3	1	0	27.6304	1	3	1	0	1	0	0	5	3	3	295	885	0	2952	0	0	295	0	0	295	0	1	2792	2792		cara y cuello	1	2013	2013	0	0		0	1	740	256
1	85	3	1	1	22.2063	0	1	3	0	0	0	0	19	3	3	295	885	0	2952	0	0	295	0	0	295	0	1	2792	2792		h ing	1	8449	8449	0	0		0	1	740	256
1	67	3	1	0	29.3333	1	1	3	0	0	0	0	19	2	2	295	590	0	2952	0	0	295	0	0	295	0	1	2792	2792		h ing	1	8449	8449	0	0		0	1	740	256
1	52	2	1	0	31.6118	1	1	3	1	1	0	0	18	2	2	295	590	0	2952	0	0	295	0	0	295	0	1	2792	2792		go y piso pelvico	1	3444	3444	0	0		0	1	740	256
1	71	3	1	1	23.2434	0	2	3	0	1	0	0	17	9	9	295	2655	0	2952	0	0	295	0	0	295	0	1	2792	2792		qx laparoscopica	1	13889	13889	0	0		0	1	740	256
1	51	2	1	0	27.8488	1	1	3	0	1	0	0	17	0	0	295	0	0	2952	0	0	295	0	0	295	0	1	2792	2792		go y piso pelvico	1	3444	3444	0	0		0	1	740	256
1	91	3	3	0	20.4082	0	1	3	1	0	0	0	1	4	4	295	1180	0	2952	0	0	295	0	0	295	0	1	2792	2792		cara y cuello	1	2013	2013	0	0		0	1	740	256
1	71	3	1	0	22.3543	0	2	3	0	1	0	0	17	0	0	295	0	0	2952	0	0	295	0	0	295	0	1	2792	2792		go y piso pelvico	1	3444	3444	0	0		0	1	740	256
1	66	3	1	0	36.169	1	1	2	0	1	0	0	14	7	7	295	2065	0	2952	0	0	295	0	0	295	0	1	2792	2792		ccl	1	3002	3002	0	0		0	1	740	256
1	80	3	1	1	27.3437	1	1	3	0	0	0	0	19	0	0	295	0	0	2952	0	0	295	0	0	295	0	1	2792	2792		h ing	1	8449	8449	0	0		0	1	740	256
1	38	1	0	0	55.8843	1	2	3	1	1	1	1	18	4	4	295	1180	0	2952	0	0	295	0	0	295	0	1	2792	2792		go y piso pelvico	1	3444	3444	0	0		0	1	740	256
1	42	2	1	0	35.8408	1	1	3	1	1	0	0	18	0	0	295	0	0	2952	0	0	295	0	0	295	0	1	2792	2792		go y piso pelvico	1	3444	3444	0	0		0	1	740	256
1	48	2	1	0	18.3256	0	1	1	0	1	0	0	13	0	0	295	0	0	2952	0	0	295	0	0	295	0	1	2792	2792		esofago	1	3256	3256	0	0		0	1	740	256
1	74	3	1	1	36.1682	1	2	2	1	1	0	0	15	4	4	295	1180	0	2952	0	4	295	1180	1	295	295	1	2792	2792		ca renal	1	5204	5204	0	0		0	1	740	256	109	11411	0		25	2907	8	12173
1	65	3	1	0	25.9151	1	1	3	1	1	0	0	18	3	3	295	885	0	2952	0	0	295	0	0	295	0	1	2792	2792		go y piso pelvico	1	3444	3444	0	0		0	1	740	256
1	50	2	1	0	42.1656	1	1	3	1	1	0	0	18	5	5	295	1475	0	2952	0	0	295	0	0	295	0	1	2792	2792		go y piso pelvico	1	3444	3444	0	0		0	1	740	256
1	39	1	0	1	25.721	1	1	3	0	0	0	0	19	0	0	295	0	0	2952	0	0	295	0	0	295	0	1	2792	2792		h ing	1	8449	8449	0	0		0	1	740	256
1	63	3	1	1	27.9431	1	3	1	1	1	1	1	9	24	24	295	7080	0	2952	0	0	295	0	0	295	0	1	2792	2792		esofago	1	3256	3256	0	0		0	1	740	256
1	64	3	1	1	26.2985	1	1	3	0	0	0	0	19	2	2	295	590	0	2952	0	0	295	0	0	295	0	1	2792	2792		h ing	1	8449	8449	0	0		0	1	740	256
1	50	2	1	0	39.2857	1	3	2	0	1	0	0	14	3	3	295	885	0	2952	0	0	295	0	0	295	0	1	2792	2792		riñon	1	5204	5204	0	0		0	1	740	256
1	69	3	1	0	34.049	1	1	3	1	1	0	0	18	3	3	295	885	0	2952	0	0	295	0	0	295	0	1	2792	2792		go y piso pelvico	1	3444	3444	0	0		0	1	740	256
1	50	2	1	0	32.8731	1	1	2	0	1	0	0	14	2	2	295	590	0	2952	0	0	295	0	0	295	0	1	2792	2792		ccl	1	3002	3002	0	0		0	1	740	256
1	52	2	1	0	27.5535	1	3	1	0	1	0	0	5	5	5	295	1475	0	2952	0	0	295	0	0	295	0	1	2792	2792		cara y cuello	1	2013	2013	0	0		0	1	740	256
1	51	2	1	0	30.9627	1	2	2	1	1	0	0	15	3	3	295	885	0	2952	0	0	295	0	0	295	0	1	2792	2792		gastrect	1	5225	5225	0	0		0	1	740	256
1	50	2	1	0	43.5229	1	1	3	1	1	0	0	18	4	4	295	1180	0	2952	0	0	295	0	0	295	0	1	2792	2792		go y piso pelvico	1	3444	3444	0	0		0	1	740	256
1	99	3	1	0	21.5291	0	1	3	0	0	0	0	19	0	0	295	0	0	2952	0	0	295	0	0	295	0	1	2792	2792		h ing	1	8449	8449	0	0		0	1	740	256
1	83	3	1	1	22.1003	0	2	2	0	1	0	0	14	2	2	295	590	0	2952	0	0	295	0	0	295	0	1	2792	2792		ccl	1	3002	3002	0	0		0	1	740	256
1	58	2	1	1	25.2363	1	1	3	0	0	0	0	19	3	3	295	885	0	2952	0	0	295	0	0	295	0	1	2792	2792		h ing	1	8449	8449	0	0		0	1	740	256
1	58	2	1	1	25.2363	1	1	3	0	0	0	0	19	3	3	295	885	0	2952	0	0	295	0	0	295	0	1	2792	2792		h ing	1	8449	8449	0	0		0	1	740	256
1	63	3	1	0	35.5556	1	2	3	1	1	0	0	18	0	0	295	0	0	2952	0	0	295	0	0	295	0	1	2792	2792		go y piso pelvico	1	3444	3444	0	0		0	1	740	256
1	56	2	1	1	26.7094	1	1	2	0	1	0	0	14	1	1	295	295	0	2952	0	0	295	0	0	295	0	1	2792	2792		h pared	1	61434	61434	0	0		0	1	740	256
1	57	2	1	0	28.8275	1	2	3	1	1	0	0	18	0	0	295	0	0	2952	0	0	295	0	0	295	0	1	2792	2792		recto	1	5380	5380	0	0		0	1	740	256
1	47	2	1	0	25.361	1	1	3	0	1	0	0	17	4	4	295	1180	0	2952	0	0	295	0	0	295	0	1	2792	2792		go y piso pelvico	1	3444	3444	0	0		0	1	740	256
1	61	3	1	0	22.006	0	1	2	0	1	1	0	14	3	3	295	885	0	2952	0	0	295	0	0	295	0	1	2792	2792		qx laparoscopica	1	13889	13889	0	0		0	1	740	256
1	54	2	1	0	25.8022	1	1	3	1	1	0	0	18	0	0	295	0	0	2952	0	0	295	0	0	295	0	1	2792	2792		go y piso pelvico	1	3444	3444	0	0		0	1	740	256
1	30	1	0	0	23.3355	0	3	1	1	1	1	0	11	26	19	295	5605	7	2952	20664	1	295	295	1	295	295	1	2792	2792		toracoscopia	1	10607	10607	0	0		0	1	740	256	184	13082.1	4	1320	106	9166	17	11931
1	46	2	1	0	54.0103	1	1	2	1	1	0	0	15	2	2	295	590	0	2952	0	0	295	0	0	295	0	1	2792	2792		gastrect	1	5225	5225	0	0		0	1	740	256
1	60	3	1	0	32.0291	1	3	1	1	1	0	0	11	0	0	295	0	0	2952	0	0	295	0	0	295	0	1	2792	2792		ca mama	1	4454	4454	0	0		0	1	740	256
1	75	3	1	1	33.9125	1	2	2	0	1	0	0	14	3	3	295	885	0	2952	0	0	295	0	0	295	0	1	2792	2792		h pared	1	61434	61434	0	0		0	1	740	256
1	88	3	3	0	26.2713	1	3	3	1	0	0	0	1	3	3	295	885	0	2952	0	0	295	0	0	295	0	1	2792	2792		cara y cuello	1	2013	2013	0	0		0	1	740	256
1	58	2	1	0	31.9576	1	1	3	0	1	0	0	17	0	0	295	0	0	2952	0	0	295	0	0	295	0	1	2792	2792		go y piso pelvico	1	3444	3444	0	0		0	1	740	256
1	71	3	1	0	32.7644	1	2	3	1	1	0	0	18	3	3	295	885	0	2952	0	0	295	0	0	295	0	1	2792	2792		go y piso pelvico	1	3444	3444	0	0		0	1	740	256
1	80	3	1	0	26.3779	1	2	3	0	1	0	0	17	3	3	295	885	0	2952	0	0	295	0	0	295	0	1	2792	2792		go y piso pelvico	1	3444	3444	0	0		0	1	740	256
1	43	2	1	0	20.0288	0	1	3	1	1	0	0	18	2	2	295	590	0	2952	0	0	295	0	0	295	0	1	2792	2792		go y piso pelvico	1	3444	3444	0	0		0	1	740	256
1	35	1	0	0	23.8054	0	1	3	1	1	0	0	18	4	4	295	1180	0	2952	0	0	295	0	0	295	0	1	2792	2792		go y piso pelvico	1	3444	3444	0	0		0	1	740	256
1	77	3	1	0	39.0012	1	2	2	0	1	0	0	14	5	5	295	1475	0	2952	0	0	295	0	0	295	0	1	2792	2792		riñon	1	5204	5204	0	0		0	1	740	256
1	68	3	1	0	27.8458	1	2	2	0	1	0	0	14	2	2	295	590	0	2952	0	0	295	0	0	295	0	1	2792	2792		ccl	1	3002	3002	0	0		0	1	740	256
1	53	2	1	0	33.2986	1	1	3	1	1	0	0	18	2	2	295	590	0	2952	0	0	295	0	0	295	0	1	2792	2792		go y piso pelvico	1	3444	3444	0	0		0	1	740	256
1	39	1	0	1	25.8645	1	1	2	0	1	0	0	14	0	0	295	0	0	2952	0	0	295	0	0	295	0	1	2792	2792		h pared	1	61434	61434	0	0		0	1	740	256
1	44	2	1	1	24.9337	0	1	3	0	0	0	0	19	0	0	295	0	0	2952	0	0	295	0	0	295	0	1	2792	2792		h ing	1	8449	8449	0	0		0	1	740	256
1	58	2	1	0	42.0015	1	2	3	1	1	0	0	18	0	0	295	0	0	2952	0	0	295	0	0	295	0	1	2792	2792		go y piso pelvico	1	3444	3444	0	0		0	1	740	256
1	38	1	0	0	54.502	1	1	3	1	1	0	0	18	3	3	295	885	0	2952	0	0	295	0	0	295	0	1	2792	2792		go y piso pelvico	1	3444	3444	0	0		0	1	740	256
1	49	2	1	0	28.1479	1	1	3	1	1	0	0	18	3	3	295	885	0	2952	0	0	295	0	0	295	0	1	2792	2792		go y piso pelvico	1	3444	3444	0	0		0	1	740	256
1	39	1	0	0	28.3987	1	1	3	1	1	0	0	18	0	0	295	0	0	2952	0	0	295	0	0	295	0	1	2792	2792		go y piso pelvico	1	3444	3444	0	0		0	1	740	256
1	46	2	1	0	24.6711	0	3	1	1	1	0	0	10	4	4	295	1180	0	2952	0	0	295	0	0	295	0	1	2792	2792		toracoscopia	1	10607	10607	lobectomia	1	3627	3627	1	740	256
1	32	1	0	1	28.7268	1	1	1	1	1	0	0	10	0	0	295	0	0	2952	0	0	295	0	0	295	0	1	2792	2792		reseccion mediastino	1	4081	4081	0	0		0	1	740	256
1	75	3	1	1	26.7299	1	2	2	1	1	0	0	15	4	4	295	1180	0	2952	0	1	295	295	2	295	590	1	2792	2792		ca renal	1	5204	5204	0	0		0	1	740	256	109	11411	0		25	2907	8	12173
1	40	2	1	0	33.7149	1	1	3	1	1	0	0	18	2	2	295	590	0	2952	0	0	295	0	0	295	0	1	2792	2792		go y piso pelvico	1	3444	3444	0	0		0	1	740	256
1	42	2	1	1	32.831	1	2	1	0	1	0	0	13	0	0	295	0	0	2952	0	0	295	0	0	295	0	1	2792	2792		esofago	1	3256	3256	0	0		0	1	740	256
1	46	2	1	0	27.6398	1	1	3	1	1	0	0	18	3	3	295	885	0	2952	0	0	295	0	0	295	0	1	2792	2792		go y piso pelvico	1	3444	3444	0	0		0	1	740	256
1	57	2	3	1	27.8852	1	2	3	1	0	0	0	1	1	1	295	295	0	2952	0	0	295	0	0	295	0	1	2792	2792		cara y cuello	1	2013	2013	0	0		0	1	740	256
1	41	2	1	0	35.5999	1	1	1	0	1	0	0	13	2	2	295	590	0	2952	0	0	295	0	0	295	0	1	2792	2792		h diafragmatica	1	2889	2889	0	0		0	1	740	256
1	60	3	1	0	30.0244	1	1	3	0	0	0	0	19	2	2	295	590	0	2952	0	0	295	0	0	295	0	1	2792	2792		h ing	1	8449	8449	0	0		0	1	740	256
1	49	2	1	1	31.7083	1	1	2	0	1	0	0	14	0	0	295	0	0	2952	0	0	295	0	0	295	0	1	2792	2792		h pared	1	61434	61434	0	0		0	1	740	256
1	61	3	1	0	26.6586	1	1	2	0	1	0	0	14	2	2	295	590	0	2952	0	0	295	0	0	295	0	1	2792	2792		ccl	1	3002	3002	0	0		0	1	740	256
1	50	2	1	0	38.1562	1	1	3	1	1	0	0	18	3	3	295	885	0	2952	0	0	295	0	0	295	0	1	2792	2792		go y piso pelvico	1	3444	3444	0	0		0	1	740	256
1	65	3	1	0	31.25	1	2	2	0	1	0	0	14	2	2	295	590	0	2952	0	0	295	0	0	295	0	1	2792	2792		h pared	1	61434	61434	0	0		0	1	740	256
1	65	3	1	0	24.653	0	3	1	1	1	0	0	9	3	3	295	885	0	2952	0	0	295	0	0	295	0	1	2792	2792		esofago	1	3256	3256	0	0		0	1	740	256
1	62	3	1	0	28.1479	1	3	1	1	1	0	0	11	2	2	295	590	0	2952	0	0	295	0	0	295	0	1	2792	2792		ca mama	1	4454	4454	0	0		0	1	740	256
1	67	3	1	1	23.833	0	1	3	0	0	0	0	19	2	2	295	590	0	2952	0	0	295	0	0	295	0	1	2792	2792		h ing	1	8449	8449	0	0		0	1	740	256
1	43	2	1	0	26.3146	1	3	1	1	1	0	0	11	0	0	295	0	0	2952	0	0	295	0	0	295	0	1	2792	2792		ca mama	1	4454	4454	0	0		0	1	740	256
1	33	1	0	0	44.6163	1	2	2	0	1	0	0	14	0	0	295	0	0	2952	0	0	295	0	0	295	0	1	2792	2792		gastrect	1	5225	5225	0	0		0	1	740	256
1	69	3	1	0	28.1479	1	2	2	0	1	0	0	14	2	2	295	590	0	2952	0	0	295	0	0	295	0	1	2792	2792		ccl	1	3002	3002	0	0		0	1	740	256
1	55	2	1	0	39.6357	1	2	3	0	0	0	0	2	2	2	295	590	0	2952	0	0	295	0	0	295	0	1	2792	2792		cara y cuello	1	1105	1105	0	0		0	1	740	256
1	46	2	1	0	28.251	1	3	1	1	1	0	0	11	1	1	295	295	0	2952	0	0	295	0	0	295	0	1	2792	2792		ca mama	1	4454	4454	0	0		0	1	740	256
1	49	2	1	1	25.7117	1	1	3	0	1	0	0	17	0	0	295	0	0	2952	0	0	295	0	0	295	0	1	2792	2792		recto	1	5380	5380	0	0		0	1	740	256
1	52	2	1	0	33.7477	1	3	1	1	1	0	0	11	2	2	295	590	0	2952	0	0	295	0	0	295	0	1	2792	2792		ca mama	1	4454	4454	0	0		0	1	740	256
1	50	2	1	1	26.1427	1	1	2	0	1	0	0	14	1	1	295	295	0	2952	0	0	295	0	0	295	0	1	2792	2792		qx laparoscopica	1	13889	13889	0	0		0	1	740	256
1	83	3	1	1	25.0762	1	2	3	0	0	0	0	19	2	2	295	590	0	2952	0	0	295	0	0	295	0	1	2792	2792		h ing	1	8449	8449	0	0		0	1	740	256
1	70	3	1	0	17.7458	0	1	3	0	0	0	0	19	2	2	295	590	0	2952	0	0	295	0	0	295	0	1	2792	2792		h ing	1	8449	8449	0	0		0	1	740	256
1	61	3	1	0	30.102	1	2	1	0	1	0	0	5	2	2	295	590	0	2952	0	0	295	0	0	295	0	1	2792	2792		cara y cuello	1	2013	2013	0	0		0	1	740	256
1	26	1	0	0	36.3108	1	1	1	1	1	0	0	6	4	4	295	1180	0	2952	0	0	295	0	0	295	0	1	2792	2792		cara y cuello	1	2013	2013	0	0		0	1	740	256
1	68	3	1	0	23.6832	0	2	3	0	1	1	0	17	19	19	295	5605	0	2952	0	0	295	0	0	295	0	1	2792	2792		cierre estoma	1	67191	67191	0	0		0	1	740	256
1	67	3	1	0	26.7532	1	1	3	1	1	0	0	18	25	13	295	3835	12	2952	35424	1	295	295	4	295	1180	1	2792	2792		esofago	1	3256	3256	0	0		0	1	740	256	204	12312.1	2	660	44	3521	4	4051
1	36	1	0	0	21.4573	0	1	3	1	1	0	0	18	2	2	295	590	0	2952	0	0	295	0	0	295	0	1	2792	2792		go y piso pelvico	1	3444	3444	0	0		0	1	740	256
1	30	1	0	0	36.4525	1	1	3	1	1	0	0	18	3	3	295	885	0	2952	0	0	295	0	0	295	0	1	2792	2792		go y piso pelvico	1	3444	3444	0	0		0	1	740	256
1	49	2	1	0	31.245	1	1	2	0	1	0	0	14	2	2	295	590	0	2952	0	0	295	0	0	295	0	1	2792	2792		h pared	1	61434	61434	0	0		0	1	740	256
1	47	2	1	1	30.1205	1	1	3	0	0	0	0	19	2	2	295	590	0	2952	0	0	295	0	0	295	0	1	2792	2792		h ing	1	8449	8449	0	0		0	1	740	256
1	77	3	1	0	21.5045	0	2	3	1	1	0	0	18	0	0	295	0	0	2952	0	0	295	0	0	295	0	1	2792	2792		go y piso pelvico	1	3444	3444	0	0		0	1	740	256
1	65	3	1	0	32.8567	1	1	2	0	1	0	0	14	2	2	295	590	0	2952	0	0	295	0	0	295	0	1	2792	2792		ccl	1	3002	3002	0	0		0	1	740	256
1	43	2	1	1	39.0708	1	1	2	0	1	0	0	14	5	5	295	1475	0	2952	0	0	295	0	0	295	0	1	2792	2792		ccl	1	3002	3002	0	0		0	1	740	256
1	66	3	1	1	22.5896	0	1	3	0	1	0	0	17	4	4	295	1180	0	2952	0	0	295	0	0	295	0	1	2792	2792		prostata	1	14045	14045	0	0		0	1	740	256
1	71	3	1	0	28.8415	1	2	2	1	1	0	0	15	4	4	295	1180	0	2952	0	0	295	0	0	295	0	1	2792	2792		ccl	1	3002	3002	0	0		0	1	740	256
1	64	3	2	0	25.9695	1	2	3	1	0	0	0	1	3	3	295	885	0	2952	0	0	295	0	0	295	0	1	2792	2792		amputacion	1	2608	2608	0	0		0	1	740	256
1	71	3	1	0	33.7693	1	2	2	0	1	0	0	14	2	2	295	590	0	2952	0	0	295	0	0	295	0	1	2792	2792		ccl	1	3002	3002	0	0		0	1	740	256
1	65	3	1	0	37.461	1	3	1	1	1	0	0	11	1	1	295	295	0	2952	0	0	295	0	0	295	0	1	2792	2792		ca mama	1	4454	4454	0	0		0	1	740	256
1	55	2	2	1	29.1363	1	2	3	1	0	0	0	1	2	2	295	590	0	2952	0	0	295	0	0	295	0	1	2792	2792		cara y cuello	1	2013	2013	0	0		0	1	740	256
1	56	2	1	1	27.3437	1	2	2	1	1	1	1	15	4	4	295	1180	0	2952	0	0	295	0	0	295	0	1	2792	2792		whipple	1	135272	135272	0	0		0	1	740	256
1	61	3	2	1	30.116	1	3	3	1	0	0	0	21	7	7	295	2065	0	2952	0	0	295	0	0	295	0	1	2792	2792		cara y cuello	1	2013	2013	0	0		0	1	740	256
1	77	3	1	0	24.4511	0	2	2	0	1	0	0	14	2	2	295	590	0	2952	0	0	295	0	0	295	0	1	2792	2792		ccl	1	3002	3002	0	0		0	1	740	256
1	62	3	1	0	28.1479	1	3	1	1	1	0	0	11	2	2	295	590	0	2952	0	0	295	0	0	295	0	1	2792	2792		ca mama	1	4454	4454	0	0		0	1	740	256
1	50	2	1	0	31.6456	1	3	2	0	1	0	0	16	2	2	295	590	0	2952	0	0	295	0	0	295	0	1	2792	2792		h hiatal	1	2889	2889	0	0		0	1	740	256
1	74	3	1	1	25.2994	1	1	3	0	0	0	0	19	2	2	295	590	0	2952	0	0	295	0	0	295	0	1	2792	2792		h ing	1	8449	8449	0	0		0	1	740	256
1	34	1	0	0	22.8624	0	2	2	1	1	0	0	15	10	10	295	2950	0	2952	0	0	295	0	0	295	0	1	2792	2792		gastrect	1	5225	5225	0	0		0	1	740	256
1	60	3	1	0	35.1336	1	1	3	1	1	0	0	18	6	6	295	1770	0	2952	0	0	295	0	0	295	0	1	2792	2792		go y piso pelvico	1	3444	3444	0	0		0	1	740	256
1	68	3	1	0	25.1039	1	3	3	1	1	0	0	18	8	8	295	2360	0	2952	0	0	295	0	0	295	0	1	2792	2792		go y piso pelvico	1	3444	3444	0	0		0	1	740	256
1	62	3	1	0	29.2969	1	3	1	1	1	0	0	9	15	15	295	4425	0	2952	0	0	295	0	0	295	0	1	2792	2792		esofago	1	3256	3256	0	0		0	1	740	256
1	68	3	1	0	28.125	1	2	2	0	1	0	0	14	7	7	295	2065	0	2952	0	0	295	0	0	295	0	1	2792	2792		ccl	1	3002	3002	0	0		0	1	740	256
1	95	3	1	0	29.0861	1	2	3	1	1	0	0	18	0	0	295	0	0	2952	0	0	295	0	0	295	0	1	2792	2792		go y piso pelvico	1	3444	3444	0	0		0	1	740	256
1	48	2	1	1	22.8624	0	2	3	1	1	0	0	18	7	7	295	2065	0	2952	0	0	295	0	0	295	0	1	2792	2792		recto	1	5380	5380	0	0		0	1	740	256
1	69	3	1	0	35.6099	1	2	3	0	1	0	0	17	3	3	295	885	0	2952	0	0	295	0	0	295	0	1	2792	2792		go y piso pelvico	1	3444	3444	0	0		0	1	740	256
1	59	2	1	0	38.6327	1	2	3	0	1	1	0	17	5	5	295	1475	0	2952	0	1	295	295	2	295	590	1	2792	2792		nefrectomia	1	4620	4620	0	0		0	1	740	256	59	757.22	3	330	41	4009	6	7380
1	56	2	1	1	27.0416	1	2	2	0	1	1	0	14	17	17	295	5015	0	2952	0	0	295	0	0	295	0	1	2792	2792		qx laparoscopica	1	13889	13889	0	0		0	1	740	256
1	30	1	0	1	33.1726	1	1	2	0	1	1	0	14	11	11	295	3245	0	2952	0	1	295	295	2	295	590	1	2792	2792		ccl	1	3002	3002	0	0		0	1	740	256	132	8065.2	0		29	2043	6	3991
1	72	3	3	1	39.4477	1	2	3	1	0	0	0	1	3	3	295	885	0	2952	0	0	295	0	0	295	0	1	2792	2792		cara y cuello	1	2013	2013	0	0		0	1	740	256
1	65	3	1	1	37.8138	1	3	1	1	1	0	0	6	3	3	295	885	0	2952	0	0	295	0	0	295	0	1	2792	2792		cara y cuello	1	2013	2013	0	0		0	1	740	256
1	83	3	1	1	25.6173	1	2	2	0	1	0	0	14	3	3	295	885	0	2952	0	0	295	0	0	295	0	1	2792	2792		ccl	1	3002	3002	0	0		0	1	740	256
1	34	1	0	0	27.8293	1	1	2	0	1	0	0	14	2	2	295	590	0	2952	0	0	295	0	0	295	0	1	2792	2792		ccl	1	3002	3002	0	0		0	1	740	256
1	38	1	0	0	27.1816	1	1	2	0	1	0	0	14	2	2	295	590	0	2952	0	0	295	0	0	295	0	1	2792	2792		ccl	1	3002	3002	0	0		0	1	740	256
1	44	2	1	1	27.5873	1	1	3	0	0	0	0	19	2	2	295	590	0	2952	0	0	295	0	0	295	0	1	2792	2792		h ing	1	8449	8449	0	0		0	1	740	256
1	50	2	1	0	39.3871	1	1	2	0	1	1	0	14	6	6	295	1770	0	2952	0	1	295	295	0	295	0	1	2792	2792		h pared	1	61434	61434	0	0		0	1	740	256	72	1158	0		27	8408	5	3323
1	48	2	1	0	38.7643	1	3	3	1	0	0	0	21	10	10	295	2950	0	2952	0	0	295	0	0	295	0	1	2792	2792		riñon	1	5204	5204	0	0		0	1	740	256
1	50	2	1	1	27.6398	1	1	1	0	1	1	0	13	13	13	295	3835	0	2952	0	1	295	295	0	295	0	1	2792	2792		trans hig	1	132543	132543	0	0		0	1	740	256	104	7950.65	1	330	55	8770	12	5467
1	63	3	1	0	33.3333	1	2	3	1	1	0	0	18	0	0	295	0	0	2952	0	0	295	0	0	295	0	1	2792	2792		go y piso pelvico	1	3444	3444	0	0		0	1	740	256
1	73	3	1	1	27.5802	1	1	3	0	0	0	0	19	2	2	295	590	0	2952	0	0	295	0	0	295	0	1	2792	2792		h ing	1	8449	8449	0	0		0	1	740	256
1	47	2	1	0	34.5473	1	1	3	1	1	1	1	18	0	0	295	0	0	2952	0	0	295	0	0	295	0	1	2792	2792		go y piso pelvico	1	3444	3444	0	0		0	1	740	256
1	77	3	1	1	30.4832	1	1	3	0	1	0	0	17	0	0	295	0	0	2952	0	0	295	0	0	295	0	1	2792	2792		prostata	1	14045	14045	0	0		0	1	740	256
1	91	3	1	1	19.8791	0	2	3	0	0	0	0	20	0	0	295	0	0	2952	0	0	295	0	0	295	0	1	2792	2792		cadera	1	4420	4420	0	0		0	1	740	256
1	52	2	1	0	51.1719	1	1	2	0	1	1	0	14	13	13	295	3835	0	2952	0	1	295	295	2	295	590	1	2792	2792		gastrectomia	1	5225	5225	0	0		0	1	740	256	247	18521	2	660	79	6323	10	8680
1	82	3	1	0	23.8054	0	3	1	1	1	0	0	11	7	7	295	2065	0	2952	0	0	295	0	0	295	0	1	2792	2792		ca mama	1	4454	4454	0	0		0	1	740	256
1	57	2	1	0	28.9461	1	3	1	1	1	0	0	11	0	0	295	0	0	2952	0	0	295	0	0	295	0	1	2792	2792		ca mama	1	4454	4454	0	0		0	1	740	256
1	51	2	1	1	20.202	0	2	1	0	1	1	0	8	32	32	295	9440	0	2952	0	0	295	0	0	295	0	1	2792	2792		valvula cardiaca	1	7733	7733	0	0		0	1	740	256
1	63	3	1	0	29.7284	1	2	2	0	1	0	0	14	6	6	295	1770	0	2952	0	0	295	0	0	295	0	1	2792	2792		ccl	1	3002	3002	0	0		0	1	740	256
1	67	3	1	1	22.7583	0	2	2	0	1	0	0	14	2	2	295	590	0	2952	0	0	295	0	0	295	0	1	2792	2792		ccl	1	3002	3002	0	0		0	1	740	256
1	67	3	2	0	25.3906	1	2	3	1	0	0	0	1	0	0	295	0	0	2952	0	0	295	0	0	295	0	1	2792	2792		cataratas	1	6812	6812	0	0		0	1	740	256
1	76	3	2	1	27.3588	1	2	3	1	0	0	0	1	1	1	295	295	0	2952	0	0	295	0	0	295	0	1	2792	2792		cara y cuello	1	2013	2013	0	0		0	1	740	256
1	84	3	1	0	27.4077	1	3	1	0	1	0	0	5	0	0	295	0	0	2952	0	0	295	0	0	295	0	1	2792	2792		cara y cuello	1	2013	2013	0	0		0	1	740	256
1	73	3	1	0	26.8977	1	2	2	0	1	0	0	14	1	1	295	295	0	2952	0	0	295	0	0	295	0	1	2792	2792		h pared	1	61434	61434	0	0		0	1	740	256
1	47	2	1	0	25.8806	1	1	2	0	1	0	0	14	1	1	295	295	0	2952	0	0	295	0	0	295	0	1	2792	2792		qx laparoscopica	1	13889	13889	0	0		0	1	740	256
1	48	2	1	0	23.2834	0	3	1	1	1	0	0	11	0	0	295	0	0	2952	0	0	295	0	0	295	0	1	2792	2792		ca mama	1	4454	4454	0	0		0	1	740	256
1	38	1	0	0	34.2504	1	1	3	0	1	0	0	17	3	3	295	885	0	2952	0	0	295	0	0	295	0	1	2792	2792		go y piso pelvico	1	3444	3444	0	0		0	1	740	256
1	63	3	1	0	27.2392	1	3	3	0	0	0	0	7	2	2	295	590	0	2952	0	0	295	0	0	295	0	1	2792	2792		cara y cuello	1	2013	2013	0	0		0	1	740	256
1	51	2	1	0	19.9594	0	1	3	0	0	1	0	23	0	0	295	0	0	2952	0	0	295	0	0	295	0	1	2792	2792		plastia	1	24196	24196	0	0		0	1	740	256
1	47	2	1	0	30.1315	1	1	3	0	1	0	0	17	2	2	295	590	0	2952	0	0	295	0	0	295	0	1	2792	2792		go y piso pelvico	1	3444	3444	0	0		0	1	740	256
1	76	3	1	0	28.9993	1	1	3	0	1	0	0	17	3	3	295	885	0	2952	0	0	295	0	0	295	0	1	2792	2792		go y piso pelvico	1	3444	3444	0	0		0	1	740	256
1	38	1	0	0	40.8588	1	1	2	0	1	0	0	16	2	2	295	590	0	2952	0	0	295	0	0	295	0	1	2792	2792		h hiatal	1	2889	2889	0	0		0	1	740	256
1	60	3	1	0	36.0665	1	2	2	0	1	0	0	14	2	2	295	590	0	2952	0	0	295	0	0	295	0	1	2792	2792		h pared	1	61434	61434	0	0		0	1	740	256
1	52	2	1	0	23.1473	0	2	1	1	0	0	0	1	0	0	295	0	0	2952	0	0	295	0	0	295	0	1	2792	2792		esofago	1	3256	3256	0	0		0	1	740	256
1	54	2	1	1	22.6757	0	2	1	0	1	0	0	13	0	0	295	0	0	2952	0	0	295	0	0	295	0	1	2792	2792		esofago	1	3256	3256	0	0		0	1	740	256
1	62	3	1	0	34.1059	1	2	2	0	1	0	0	14	2	2	295	590	0	2952	0	0	295	0	0	295	0	1	2792	2792		ccl	1	3002	3002	0	0		0	1	740	256
1	66	3	1	0	28.3987	1	2	2	1	1	0	0	15	0	0	295	0	0	2952	0	0	295	0	0	295	0	1	2792	2792		gastrect	1	5225	5225	0	0		0	1	740	256
1	54	2	1	0	32.3701	1	2	3	0	1	0	0	17	0	0	295	0	0	2952	0	0	295	0	0	295	0	1	2792	2792		colon con engrapadora	1	135272	135272	0	0		0	1	740	256
1	60	3	1	0	46.1103	1	2	1	1	1	0	0	6	4	4	295	1180	0	2952	0	0	295	0	0	295	0	1	2792	2792		cara y cuello	1	2013	2013	0	0		0	1	740	256
1	75	3	1	1	21.5645	0	1	3	0	0	0	0	19	2	2	295	590	0	2952	0	0	295	0	0	295	0	1	2792	2792		h ing	1	8449	8449	0	0		0	1	740	256
1	61	3	1	1	29.34	1	1	3	0	0	0	0	19	3	3	295	885	0	2952	0	0	295	0	0	295	0	1	2792	2792		h ing	1	8449	8449	0	0		0	1	740	256
1	32	1	0	1	24.6548	0	1	2	0	1	0	0	14	1	1	295	295	0	2952	0	0	295	0	0	295	0	1	2792	2792		h pared	1	61434	61434	0	0		0	1	740	256
1	45	2	1	1	31.4627	1	1	3	0	0	0	0	19	3	3	295	885	0	2952	0	0	295	0	0	295	0	1	2792	2792		h ing	1	8449	8449	0	0		0	1	740	256
1	69	3	1	1	26.986	1	2	2	0	1	0	0	14	3	3	295	885	0	2952	0	0	295	0	0	295	0	1	2792	2792		h pared	1	61434	61434	0	0		0	1	740	256
1	52	2	1	0	26.3779	1	2	2	0	1	0	0	14	2	2	295	590	0	2952	0	0	295	0	0	295	0	1	2792	2792		h pared	1	61434	61434	0	0		0	1	740	256
1	68	3	1	1	24.3865	0	2	1	1	1	0	0	9	10	10	295	2950	0	2952	0	0	295	0	0	295	0	1	2792	2792		esofago	1	3256	3256	0	0		0	1	740	256
1	54	2	1	1	31.6032	1	1	3	0	0	0	0	19	0	0	295	0	0	2952	0	0	295	0	0	295	0	1	2792	2792		h ing	1	8449	8449	0	0		0	1	740	256
1	45	2	1	0	28.1479	1	1	3	1	1	0	0	18	4	4	295	1180	0	2952	0	0	295	0	0	295	0	1	2792	2792		go y piso pelvico	1	3444	3444	0	0		0	1	740	256
1	51	2	1	0	28.6917	1	2	3	1	1	0	0	18	4	3	295	885	1	2952	2952	1	295	295	4	295	1180	1	2792	2792		ca colon	1	135272	135272	0	0		0	1	740	256	46	2781.2	1	330	79	12675	10	5819
1	56	2	1	0	34.8899	1	2	3	1	1	0	0	18	3	3	295	885	0	2952	0	0	295	0	0	295	0	1	2792	2792		go y piso pelvico	1	3444	3444	0	0		0	1	740	256
1	65	3	1	1	21.6413	0	1	3	0	0	0	0	19	2	2	295	590	0	2952	0	0	295	0	0	295	0	1	2792	2792		h ing	1	8449	8449	0	0		0	1	740	256
1	62	3	1	1	25.9516	1	1	3	0	0	0	0	19	2	2	295	590	0	2952	0	0	295	0	0	295	0	1	2792	2792		h ing	1	8449	8449	0	0		0	1	740	256
1	40	2	1	0	28.1943	1	1	2	0	1	0	0	14	2	2	295	590	0	2952	0	0	295	0	0	295	0	1	2792	2792		ccl	1	3002	3002	0	0		0	1	740	256
1	39	1	0	0	36.4019	1	1	3	1	1	0	0	18	4	4	295	1180	0	2952	0	0	295	0	0	295	0	1	2792	2792		go y piso pelvico	1	3444	3444	0	0		0	1	740	256
1	59	2	1	0	25.5367	1	2	3	1	1	1	0	18	38	38	295	11210	0	2952	0	0	295	0	0	295	0	1	2792	2792		go y piso pelvico	1	3444	3444	0	0		0	1	740	256
1	40	2	1	0	39.4421	1	1	2	0	1	0	0	14	0	0	295	0	0	2952	0	0	295	0	0	295	0	1	2792	2792		ccl	1	3002	3002	0	0		0	1	740	256
1	40	2	1	1	19.7055	0	3	1	1	1	0	0	10	1	1	295	295	0	2952	0	0	295	0	0	295	0	1	2792	2792		toracoscopia	1	10607	10607	0	0		0	1	740	256
1	65	3	1	0	40	1	2	3	1	1	0	0	18	7	7	295	2065	0	2952	0	0	295	0	0	295	0	1	2792	2792		go y piso pelvico	1	3444	3444	0	0		0	1	740	256
1	50	2	1	1	26.6728	1	2	2	0	1	1	0	16	3	3	295	885	0	2952	0	1	295	295	2	295	590	1	2792	2792		h hiatal	1	2889	2889	0	0		0	1	740	256	41	1462.7	0		21	1787	7	9311
1	62	3	3	0	27.2096	1	3	3	1	0	0	0	1	3	3	295	885	0	2952	0	0	295	0	0	295	0	1	2792	2792		cara y cuello	1	2013	2013	0	0		0	1	740	256
1	70	3	1	0	26.9531	1	2	2	1	1	1	0	15	8	8	295	2360	0	2952	0	1	295	295	3	295	885	1	2792	2792		ca renal	1	5204	5204	0	0		0	1	740	256	109	11411	0		25	2907	8	12173
1	70	3	3	1	28.125	1	2	3	0	0	0	0	2	0	0	295	0	0	2952	0	0	295	0	0	295	0	1	2792	2792		cataratas	1	7298	7298	0	0		0	1	740	256
1	36	1	0	0	21.4031	0	1	2	0	1	0	0	14	3	3	295	885	0	2952	0	0	295	0	0	295	0	1	2792	2792		ccl	1	3002	3002	0	0		0	1	740	256
1	88	3	1	1	23.0112	0	1	3	0	0	0	0	19	0	0	295	0	0	2952	0	0	295	0	0	295	0	1	2792	2792		h ing	1	8449	8449	0	0		0	1	740	256
1	71	3	1	0	19.563	0	2	1	0	1	0	0	12	2	2	295	590	0	2952	0	0	295	0	0	295	0	1	2792	2792		toracoscopia	1	10607	10607	lobectomia	1	3627	3627	1	740	256
1	33	1	0	0	22.8928	0	1	2	0	1	0	0	14	2	2	295	590	0	2952	0	0	295	0	0	295	0	1	2792	2792		ccl	1	3002	3002	0	0		0	1	740	256
1	43	2	1	0	30.588	1	1	3	0	0	0	0	19	3	3	295	885	0	2952	0	0	295	0	0	295	0	1	2792	2792		h ing	1	8449	8449	0	0		0	1	740	256
1	21	1	0	0	27.1106	1	1	2	0	1	0	0	14	2	2	295	590	0	2952	0	0	295	0	0	295	0	1	2792	2792		ccl	1	3002	3002	0	0		0	1	740	256
1	50	2	1	0	28.6917	1	1	3	0	1	0	0	17	3	3	295	885	0	2952	0	0	295	0	0	295	0	1	2792	2792		go y piso pelvico	1	3444	3444	0	0		0	1	740	256
1	57	2	1	0	31.5301	1	2	2	0	1	0	0	14	2	2	295	590	0	2952	0	0	295	0	0	295	0	1	2792	2792		h pared	1	61434	61434	0	0		0	1	740	256
1	52	2	1	1	34.6268	1	2	2	0	1	0	0	14	0	0	295	0	0	2952	0	0	295	0	0	295	0	1	2792	2792		h pared	1	61434	61434	0	0		0	1	740	256
1	34	1	0	0	23.0681	0	1	3	0	1	0	0	17	2	2	295	590	0	2952	0	0	295	0	0	295	0	1	2792	2792		go y piso pelvico	1	3444	3444	0	0		0	1	740	256
1	65	3	1	1	28.6288	1	1	3	0	0	0	0	19	2	2	295	590	0	2952	0	0	295	0	0	295	0	1	2792	2792		h ing	1	8449	8449	0	0		0	1	740	256
1	54	2	1	0	41.7778	1	1	3	1	1	0	0	18	3	3	295	885	0	2952	0	0	295	0	0	295	0	1	2792	2792		go y piso pelvico	1	3444	3444	0	0		0	1	740	256
1	53	2	1	0	38.0886	1	2	3	1	1	0	0	18	0	0	295	0	0	2952	0	0	295	0	0	295	0	1	2792	2792		go y piso pelvico	1	3444	3444	0	0		0	1	740	256
1	43	2	1	0	36.4525	1	1	2	0	1	0	0	14	1	1	295	295	0	2952	0	0	295	0	0	295	0	1	2792	2792		ccl	1	3002	3002	0	0		0	1	740	256
1	78	3	1	0	24.7325	0	2	3	0	0	0	0	19	0	0	295	0	0	2952	0	0	295	0	0	295	0	1	2792	2792		h ing	1	8449	8449	0	0		0	1	740	256
1	47	2	1	0	40.5387	1	2	3	1	1	1	1	18	3	3	295	885	0	2952	0	1	295	295	5	295	1475	1	2792	2792		histerect	1	3137	3137	0	0		0	1	740	256	24	276.01	0		64	23256	9	12560
1	56	2	1	1	33.4124	1	2	3	0	0	0	0	7	2	2	295	590	0	2952	0	0	295	0	0	295	0	1	2792	2792		cara y cuello	1	2013	2013	0	0		0	1	740	256
1	57	2	1	0	30.2222	1	1	3	1	1	0	0	18	5	5	295	1475	0	2952	0	0	295	0	0	295	0	1	2792	2792		go y piso pelvico	1	3444	3444	0	0		0	1	740	256
1	71	3	1	0	26.2845	1	1	3	1	1	0	0	18	0	0	295	0	0	2952	0	0	295	0	0	295	0	1	2792	2792		go y piso pelvico	1	3444	3444	0	0		0	1	740	256
1	88	3	1	1	27.7662	1	2	3	0	0	0	0	19	2	2	295	590	0	2952	0	0	295	0	0	295	0	1	2792	2792		h ing	1	8449	8449	0	0		0	1	740	256
1	65	3	1	1	26.9274	1	2	2	1	1	1	0	15	40	24	295	7080	16	2952	47232	4	295	1180	11	295	3245	1	2792	2792		whipple	1	135272	135272	0	0		0	1	740	256	586	296989	2	660	420	35263	18	14498
1	50	2	1	0	15.8079	0	1	3	0	1	0	0	17	3	3	295	885	0	2952	0	0	295	0	0	295	0	1	2792	2792		qx laparoscopica	1	13889	13889	0	0		0	1	740	256
1	83	3	1	1	24.6548	0	2	2	0	1	0	0	14	3	3	295	885	0	2952	0	0	295	0	0	295	0	1	2792	2792		h pared	1	61434	61434	0	0		0	1	740	256
1	60	3	1	1	27.0538	1	1	3	0	0	0	0	19	2	2	295	590	0	2952	0	0	295	0	0	295	0	1	2792	2792		h ing	1	8449	8449	0	0		0	1	740	256
1	38	1	0	0	27.0993	1	1	3	1	1	0	0	18	2	2	295	590	0	2952	0	0	295	0	0	295	0	1	2792	2792		go y piso pelvico	1	3444	3444	0	0		0	1	740	256
1	70	3	1	0	25.3902	1	3	1	1	1	0	0	11	2	2	295	590	0	2952	0	0	295	0	0	295	0	1	2792	2792		ca mama	1	4454	4454	0	0		0	1	740	256
1	30	1	3	0	18.2563	0	1	3	0	0	0	0	7	0	0	295	0	0	2952	0	0	295	0	0	295	0	1	2792	2792		cara y cuello	1	2013	2013	0	0		0	1	740	256
1	55	2	1	0	23.4221	0	2	3	1	1	0	0	18	0	0	295	0	0	2952	0	0	295	0	0	295	0	1	2792	2792		recto	1	5380	5380	0	0		0	1	740	256
1	63	3	1	1	30.6148	1	1	2	0	1	0	0	14	2	2	295	590	0	2952	0	0	295	0	0	295	0	1	2792	2792		h pared	1	61434	61434	0	0		0	1	740	256
1	60	3	1	1	29.737	1	1	3	0	0	0	0	19	2	2	295	590	0	2952	0	0	295	0	0	295	0	1	2792	2792		h ing	1	8449	8449	0	0		0	1	740	256
1	66	3	1	0	26.0226	1	3	1	1	1	0	0	11	2	2	295	590	0	2952	0	0	295	0	0	295	0	1	2792	2792		ca mama	1	4454	4454	0	0		0	1	740	256
1	59	2	1	1	30.4867	1	2	3	1	1	0	0	18	0	0	295	0	0	2952	0	0	295	0	0	295	0	1	2792	2792		ca colon	1	135272	135272	0	0		0	1	740	256
1	46	2	1	1	26.9896	1	1	3	0	1	0	0	17	0	0	295	0	0	2952	0	0	295	0	0	295	0	1	2792	2792		recto	1	5380	5380	0	0		0	1	740	256
1	50	2	1	0	25.5661	1	1	3	1	1	0	0	18	2	2	295	590	0	2952	0	0	295	0	0	295	0	1	2792	2792		go y piso pelvico	1	3444	3444	0	0		0	1	740	256
1	75	3	1	0	25.6369	1	2	2	1	1	0	0	15	5	5	295	1475	0	2952	0	1	295	295	4	295	1180	1	2792	2792		ca renal	1	5204	5204	0	0		0	1	740	256	133	11771	0		28	3244	9	12508
1	88	3	3	0	23.4694	0	2	3	1	0	0	0	1	2	2	295	590	0	2952	0	0	295	0	0	295	0	1	2792	2792		cara y cuello	1	2013	2013	0	0		0	1	740	256
1	71	3	1	0	29.278	1	2	1	0	1	0	0	5	4	4	295	1180	0	2952	0	0	295	0	0	295	0	1	2792	2792		cara y cuello	1	2013	2013	0	0		0	1	740	256
1	58	2	1	0	23.7332	0	1	3	0	1	1	0	17	32	32	295	9440	0	2952	0	0	295	0	0	295	0	1	2792	2792		go y piso pelvico	1	3444	3444	0	0		0	1	740	256
1	73	3	1	1	30.8012	1	2	2	0	1	0	0	14	4	4	295	1180	0	2952	0	0	295	0	0	295	0	1	2792	2792		ccl	1	3002	3002	0	0		0	1	740	256
1	26	1	0	1	22.0386	0	3	1	1	1	1	0	10	62	62	295	18290	0	2952	0	0	295	0	0	295	0	1	2792	2792		reseccion mediastino	1	4081	4081	0	0		0	1	740	256
1	90	3	1	0	29.2601	1	3	1	1	1	0	0	11	2	2	295	590	0	2952	0	0	295	0	0	295	0	1	2792	2792		ca mama	1	4454	4454	0	0		0	1	740	256
1	58	2	1	0	25.1096	1	2	2	0	1	0	0	14	2	2	295	590	0	2952	0	0	295	0	0	295	0	1	2792	2792		ccl	1	3002	3002	0	0		0	1	740	256
1	49	2	1	1	27.1809	1	1	2	0	1	0	0	14	2	2	295	590	0	2952	0	0	295	0	0	295	0	1	2792	2792		ccl	1	3002	3002	0	0		0	1	740	256
1	77	3	1	0	34.24	1	3	1	1	1	0	0	11	2	2	295	590	0	2952	0	0	295	0	0	295	0	1	2792	2792		ca mama	1	4454	4454	0	0		0	1	740	256
1	54	2	1	0	25.0657	1	3	1	1	1	0	0	9	2	2	295	590	0	2952	0	0	295	0	0	295	0	1	2792	2792		esofago	1	3256	3256	0	0		0	1	740	256
1	29	1	0	0	22.0317	0	1	2	0	1	0	0	14	2	2	295	590	0	2952	0	0	295	0	0	295	0	1	2792	2792		ccl	1	3002	3002	0	0		0	1	740	256
1	56	2	1	0	30.2978	1	2	2	0	1	0	0	14	2	2	295	590	0	2952	0	0	295	0	0	295	0	1	2792	2792		ccl	1	3002	3002	0	0		0	1	740	256
1	60	3	1	0	22.8129	0	1	2	0	1	0	0	14	2	2	295	590	0	2952	0	0	295	0	0	295	0	1	2792	2792		ccl	1	3002	3002	0	0		0	1	740	256
1	71	3	1	0	23.8728	0	2	3	1	1	0	0	18	2	2	295	590	0	2952	0	0	295	0	0	295	0	1	2792	2792		go y piso pelvico	1	3444	3444	0	0		0	1	740	256
1	65	3	1	0	21.1109	0	2	3	1	1	0	0	18	2	2	295	590	0	2952	0	0	295	0	0	295	0	1	2792	2792		go y piso pelvico	1	3444	3444	0	0		0	1	740	256
1	42	2	1	0	27.7008	1	2	2	0	1	0	0	14	2	2	295	590	0	2952	0	0	295	0	0	295	0	1	2792	2792		ccl	1	3002	3002	0	0		0	1	740	256
1	61	3	1	1	34.4753	1	2	2	0	1	0	0	16	0	0	295	0	0	2952	0	0	295	0	0	295	0	1	2792	2792		h hiatal	1	2889	2889	0	0		0	1	740	256
1	54	2	1	0	26.4024	1	2	2	0	1	1	0	14	4	4	295	1180	0	2952	0	0	295	0	0	295	0	1	2792	2792		ccl	1	3002	3002	0	0		0	1	740	256
1	74	3	1	0	35.2113	1	3	1	1	1	0	0	11	3	3	295	885	0	2952	0	0	295	0	0	295	0	1	2792	2792		ca mama	1	4454	4454	0	0		0	1	740	256
1	52	2	1	0	23.0112	0	2	3	0	1	0	0	17	0	0	295	0	0	2952	0	0	295	0	0	295	0	1	2792	2792		go y piso pelvico	1	3444	3444	0	0		0	1	740	256
1	55	2	1	1	24.1588	0	2	2	1	1	0	0	15	11	11	295	3245	0	2952	0	0	295	0	0	295	0	1	2792	2792		gastrect	1	5225	5225	0	0		0	1	740	256
1	72	3	1	1	25.2595	1	1	3	0	0	0	0	19	1	1	295	295	0	2952	0	0	295	0	0	295	0	1	2792	2792		h ing	1	8449	8449	0	0		0	1	740	256
1	48	2	1	0	47.178	1	1	2	0	1	0	0	16	4	4	295	1180	0	2952	0	0	295	0	0	295	0	1	2792	2792		h hiatal	1	2889	2889	0	0		0	1	740	256
1	54	2	1	1	38.6719	1	2	2	0	1	1	0	16	9	9	295	2655	0	2952	0	2	295	590	0	295	0	1	2792	2792		int delg	1	2889	2889	0	0		0	1	740	256	88	5119.1	0		38	2515	10	3519
1	81	3	1	0	26.7405	1	1	3	0	0	0	0	19	3	3	295	885	0	2952	0	0	295	0	0	295	0	1	2792	2792		h ing	1	8449	8449	0	0		0	1	740	256
1	32	1	0	0	53.5503	1	1	2	0	1	0	0	14	2	2	295	590	0	2952	0	0	295	0	0	295	0	1	2792	2792		bypass	1	123125	123125	0	0		0	1	740	256
1	67	3	1	1	28.125	1	2	2	0	1	0	0	14	2	2	295	590	0	2952	0	0	295	0	0	295	0	1	2792	2792		bypass	1	123125	123125	0	0		0	1	740	256
1	56	2	1	0	26.8407	1	2	3	0	0	0	0	19	0	0	295	0	0	2952	0	0	295	0	0	295	0	1	2792	2792		h ing	1	8449	8449	0	0		0	1	740	256
1	75	3	1	1	32.8731	1	2	2	0	1	0	0	14	2	2	295	590	0	2952	0	0	295	0	0	295	0	1	2792	2792		h pared	1	61434	61434	0	0		0	1	740	256
1	59	2	1	0	24.0346	0	1	3	1	1	0	0	18	3	3	295	885	0	2952	0	0	295	0	0	295	0	1	2792	2792		go y piso pelvico	1	3444	3444	0	0		0	1	740	256
1	77	3	1	0	30.102	1	2	2	0	1	0	0	14	3	3	295	885	0	2952	0	0	295	0	0	295	0	1	2792	2792		ccl	1	3002	3002	0	0		0	1	740	256
1	44	2	1	0	44.1207	1	1	2	0	1	0	0	14	2	2	295	590	0	2952	0	0	295	0	0	295	0	1	2792	2792		bypass	1	123125	123125	0	0		0	1	740	256
1	54	2	1	0	22.6659	0	3	1	1	1	0	0	10	21	21	295	6195	0	2952	0	1	295	295	4	295	1180	1	2792	2792		toracoscopia	1	10607	10607	0	0		0	1	740	256	127	2278.9	1	330	21	3689	8	10467
1	46	2	1	1	28.0404	1	1	3	0	0	0	0	19	2	2	295	590	0	2952	0	0	295	0	0	295	0	1	2792	2792		h ing	1	8449	8449	0	0		0	1	740	256
1	28	1	0	0	50.8733	1	1	2	0	1	0	0	14	3	3	295	885	0	2952	0	0	295	0	0	295	0	1	2792	2792		ccl	1	3002	3002	0	0		0	1	740	256
1	79	3	1	0	25	1	3	1	1	1	0	0	11	0	0	295	0	0	2952	0	0	295	0	0	295	0	1	2792	2792		ca mama	1	4454	4454	0	0		0	1	740	256
1	75	3	1	0	26.4792	1	1	3	0	1	0	0	17	4	4	295	1180	0	2952	0	0	295	0	0	295	0	1	2792	2792		go y piso pelvico	1	3444	3444	0	0		0	1	740	256
1	52	2	1	0	29.7284	1	3	1	1	1	0	0	11	2	2	295	590	0	2952	0	0	295	0	0	295	0	1	2792	2792		ca mama	1	4454	4454	0	0		0	1	740	256
1	84	3	2	0	27.2096	1	3	1	1	0	0	0	1	7	7	295	2065	0	2952	0	0	295	0	0	295	0	1	2792	2792		cara y cuello	1	2013	2013	0	0		0	1	740	256
1	72	3	1	0	22.5215	0	2	3	1	1	0	0	18	2	2	295	590	0	2952	0	0	295	0	0	295	0	1	2792	2792		go y piso pelvico	1	3444	3444	0	0		0	1	740	256
1	35	1	0	0	32.4622	1	1	2	0	1	1	1	14	14	14	295	4130	0	2952	0	1	295	295	0	295	0	1	2792	2792		trans hig	1	132543	132543	0	0		0	1	740	256	108	9023	35	330	100	16242	5	3828
1	66	3	1	0	43.7045	1	2	3	1	1	0	0	18	3	3	295	885	0	2952	0	0	295	0	0	295	0	1	2792	2792		go y piso pelvico	1	3444	3444	0	0		0	1	740	256
1	53	2	1	0	53.5064	1	2	2	0	1	0	0	14	2	2	295	590	0	2952	0	0	295	0	0	295	0	1	2792	2792		bypass	1	123125	123125	0	0		0	1	740	256
1	74	3	1	1	27.9155	1	1	3	0	0	0	0	19	0	0	295	0	0	2952	0	0	295	0	0	295	0	1	2792	2792		h ing	1	8449	8449	0	0		0	1	740	256
1	30	1	0	0	56.325	1	1	2	0	1	0	0	16	3	3	295	885	0	2952	0	0	295	0	0	295	0	1	2792	2792		h hiatal	1	2889	2889	0	0		0	1	740	256
1	73	3	2	1	28.4053	1	2	3	0	0	0	0	2	0	0	295	0	0	2952	0	0	295	0	0	295	0	1	2792	2792		cataratas	1	7298	7298	0	0		0	1	740	256
1	61	3	1	0	24.1127	0	2	2	0	1	0	0	14	3	3	295	885	0	2952	0	0	295	0	0	295	0	1	2792	2792		ccl	1	3002	3002	0	0		0	1	740	256
1	57	2	1	0	36.169	1	2	2	0	1	0	0	14	2	2	295	590	0	2952	0	0	295	0	0	295	0	1	2792	2792		h pared	1	61434	61434	0	0		0	1	740	256
1	62	3	1	1	30.385	1	2	2	1	1	0	0	15	10	10	295	2950	0	2952	0	0	295	0	0	295	0	1	2792	2792		gastrect	1	5225	5225	0	0		0	1	740	256
1	82	3	1	0	28.6548	1	1	3	0	0	1	0	19	2	2	295	590	0	2952	0	0	295	0	0	295	0	1	2792	2792		h ing	1	8449	8449	0	0		0	1	740	256
1	32	1	0	1	25.0399	1	1	3	0	0	0	0	19	1	1	295	295	0	2952	0	0	295	0	0	295	0	1	2792	2792		h ing	1	8449	8449	0	0		0	1	740	256
1	33	1	0	0	41.4541	1	1	2	0	1	0	0	14	3	3	295	885	0	2952	0	1	295	295	2	295	590	1	2792	2792		bypass	1	123125	123125	0	0		0	1	740	256	35	1036.7	0		19	1405	3	3026
1	86	3	1	0	25.0772	1	2	3	0	0	0	0	20	11	11	295	3245	0	2952	0	0	295	0	0	295	0	1	2792	2792		columna	1	6629	6629	0	0		0	1	740	256
1	54	2	1	0	23.74	0	2	3	0	1	0	0	17	0	0	295	0	0	2952	0	0	295	0	0	295	0	1	2792	2792		go y piso pelvico	1	3444	3444	0	0		0	1	740	256
1	55	2	1	0	26.2222	1	1	3	1	1	0	0	18	3	3	295	885	0	2952	0	0	295	0	0	295	0	1	2792	2792		go y piso pelvico	1	3444	3444	0	0		0	1	740	256
1	60	3	1	0	26.5754	1	3	1	1	1	0	0	11	1	1	295	295	0	2952	0	0	295	0	0	295	0	1	2792	2792		ca mama	1	4454	4454	0	0		0	1	740	256
1	68	3	1	0	21.58	0	1	3	1	1	0	0	18	3	3	295	885	0	2952	0	0	295	0	0	295	0	1	2792	2792		go y piso pelvico	1	3444	3444	0	0		0	1	740	256
1	58	2	1	0	29.6173	1	2	2	0	1	1	0	14	14	14	295	4130	0	2952	0	1	295	295	0	295	0	1	2792	2792		ccl	1	3002	3002	0	0		0	1	740	256	108	8687	1	330	78	8767	6	6782
1	65	3	1	0	19.0677	0	2	2	0	1	0	0	14	2	2	295	590	0	2952	0	0	295	0	0	295	0	1	2792	2792		h pared	1	61434	61434	0	0		0	1	740	256
1	47	2	1	0	29.5525	1	1	3	1	1	0	0	18	3	3	295	885	0	2952	0	0	295	0	0	295	0	1	2792	2792		go y piso pelvico	1	3444	3444	0	0		0	1	740	256
1	46	2	1	0	30.8642	1	1	2	0	1	0	0	14	0	0	295	0	0	2952	0	0	295	0	0	295	0	1	2792	2792		h pared	1	61434	61434	0	0		0	1	740	256
1	52	2	1	1	30.4834	1	2	3	0	1	0	0	17	0	0	295	0	0	2952	0	0	295	0	0	295	0	1	2792	2792		recto	1	5380	5380	0	0		0	1	740	256
1	74	3	1	0	24.1127	0	2	3	0	0	0	0	19	3	3	295	885	0	2952	0	0	295	0	0	295	0	1	2792	2792		h ing	1	8449	8449	0	0		0	1	740	256
1	31	1	0	1	29.7211	1	3	1	0	1	0	0	8	14	14	295	4130	0	2952	0	0	295	0	0	295	0	1	2792	2792		valvula cardiaca	1	7733	7733	0	0		0	1	740	256
1	46	2	1	1	63.6093	1	2	3	1	1	0	0	18	0	0	295	0	0	2952	0	0	295	0	0	295	0	1	2792	2792		go y piso pelvico	1	3444	3444	0	0		0	1	740	256
1	46	2	1	0	33.7823	1	1	3	1	1	0	0	18	0	0	295	0	0	2952	0	0	295	0	0	295	0	1	2792	2792		go y piso pelvico	1	3444	3444	0	0		0	1	740	256
1	82	3	1	0	29.2184	1	3	3	0	1	0	0	17	0	0	295	0	0	2952	0	0	295	0	0	295	0	1	2792	2792		colon con engrapadora	1	135272	135272	0	0		0	1	740	256
1	84	3	1	0	32	1	3	3	1	1	0	0	18	2	2	295	590	0	2952	0	0	295	0	0	295	0	1	2792	2792		go y piso pelvico	1	3444	3444	0	0		0	1	740	256
1	80	3	1	1	20.1348	0	1	3	0	0	0	0	19	2	2	295	590	0	2952	0	0	295	0	0	295	0	1	2792	2792		h ing	1	8449	8449	0	0		0	1	740	256
1	31	1	0	0	40.404	1	2	2	0	1	0	0	14	3	3	295	885	0	2952	0	1	295	295	2	295	590	1	2792	2792		bypass	1	123125	123125	0	0		0	1	740	256	35	1036.7	0		19	1405	3	3026
1	79	3	1	0	24.3007	0	1	3	1	1	0	0	18	0	0	295	0	0	2952	0	0	295	0	0	295	0	1	2792	2792		go y piso pelvico	1	3444	3444	0	0		0	1	740	256
1	65	3	1	0	31.8668	1	1	2	0	1	0	0	14	2	2	295	590	0	2952	0	0	295	0	0	295	0	1	2792	2792		h pared	1	61434	61434	0	0		0	1	740	256
1	66	3	1	1	23.1834	0	1	3	0	0	0	0	19	2	2	295	590	0	2952	0	0	295	0	0	295	0	1	2792	2792		h ing	1	8449	8449	0	0		0	1	740	256
1	38	1	0	0	21.2084	0	1	3	0	1	0	0	17	0	0	295	0	0	2952	0	0	295	0	0	295	0	1	2792	2792		go y piso pelvico	1	3444	3444	0	0		0	1	740	256
1	51	2	1	0	27.8488	1	2	3	1	1	0	0	18	2	2	295	590	0	2952	0	0	295	0	0	295	0	1	2792	2792		go y piso pelvico	1	3444	3444	0	0		0	1	740	256
1	55	2	3	0	35.7124	1	2	3	1	0	0	0	1	2	2	295	590	0	2952	0	0	295	0	0	295	0	1	2792	2792		cara y cuello	1	2013	2013	0	0		0	1	740	256
1	50	2	1	0	40.2528	1	1	2	0	1	0	0	14	3	3	295	885	0	2952	0	0	295	0	0	295	0	1	2792	2792		ccl	1	3002	3002	0	0		0	1	740	256
1	61	3	1	0	43.8195	1	2	2	0	1	0	0	16	2	2	295	590	0	2952	0	0	295	0	0	295	0	1	2792	2792		h hiatal	1	2889	2889	0	0		0	1	740	256
1	67	3	1	1	28.5156	1	1	2	0	1	0	0	14	2	2	295	590	0	2952	0	0	295	0	0	295	0	1	2792	2792		gastrect	1	5225	5225	0	0		0	1	740	256
1	48	2	1	0	19.7239	0	3	1	0	1	0	0	13	0	0	295	0	0	2952	0	0	295	0	0	295	0	1	2792	2792		esofago	1	3256	3256	0	0		0	1	740	256
1	34	1	0	0	29.1363	1	1	3	1	1	0	0	18	0	0	295	0	0	2952	0	0	295	0	0	295	0	1	2792	2792		go y piso pelvico	1	3444	3444	0	0		0	1	740	256
1	60	3	1	0	26.4381	1	3	1	1	1	0	0	11	2	2	295	590	0	2952	0	0	295	0	0	295	0	1	2792	2792		ca mama	1	4454	4454	0	0		0	1	740	256
1	47	2	1	0	53.9576	1	2	2	0	1	0	0	14	2	2	295	590	0	2952	0	0	295	0	0	295	0	1	2792	2792		bypass	1	123125	123125	0	0		0	1	740	256
1	70	3	1	0	21.58	0	2	3	1	1	0	0	18	0	0	295	0	0	2952	0	0	295	0	0	295	0	1	2792	2792		recto	1	5380	5380	0	0		0	1	740	256
1	42	2	1	0	48.392	1	2	2	0	1	0	0	14	2	2	295	590	0	2952	0	0	295	0	0	295	0	1	2792	2792		bypass	1	123125	123125	0	0		0	1	740	256
1	59	2	1	0	25.6369	1	2	2	0	1	0	0	14	2	2	295	590	0	2952	0	0	295	0	0	295	0	1	2792	2792		ccl	1	3002	3002	0	0		0	1	740	256
1	49	2	1	0	43.4306	1	2	2	0	1	0	0	14	2	2	295	590	0	2952	0	0	295	0	0	295	0	1	2792	2792		bypass	1	123125	123125	0	0		0	1	740	256
1	70	3	1	1	23.5304	0	2	3	0	0	0	0	19	2	2	295	590	0	2952	0	0	295	0	0	295	0	1	2792	2792		h ing	1	8449	8449	0	0		0	1	740	256
1	79	3	1	1	18.6709	0	1	3	0	0	0	0	19	0	0	295	0	0	2952	0	0	295	0	0	295	0	1	2792	2792		h ing	1	8449	8449	0	0		0	1	740	256
1	57	2	1	0	30.1315	1	3	1	1	1	0	0	11	0	0	295	0	0	2952	0	0	295	0	0	295	0	1	2792	2792		ca mama	1	4454	4454	0	0		0	1	740	256
1	61	3	2	1	19.2336	0	3	3	0	0	0	0	7	0	0	295	0	0	2952	0	0	295	0	0	295	0	1	2792	2792		cara y cuello	1	2013	2013	0	0		0	1	740	256
1	27	1	0	0	35.1848	1	1	3	0	1	0	0	17	4	4	295	1180	0	2952	0	0	295	0	0	295	0	1	2792	2792		go y piso pelvico	1	3444	3444	0	0		0	1	740	256
1	79	3	1	0	18.8776	0	2	3	1	1	0	0	18	8	8	295	2360	0	2952	0	0	295	0	0	295	0	1	2792	2792		ca colon	1	135272	135272	0	0		0	1	740	256
1	46	2	1	0	26.7752	1	1	3	1	1	1	1	18	6	6	295	1770	0	2952	0	0	295	0	0	295	0	1	2792	2792		go y piso pelvico	1	3444	3444	0	0		0	1	740	256
1	61	3	1	1	22.8624	0	1	3	0	0	0	0	19	2	2	295	590	0	2952	0	0	295	0	0	295	0	1	2792	2792		h ing	1	8449	8449	0	0		0	1	740	256
1	75	3	1	1	26.2917	1	2	2	0	1	0	0	14	2	2	295	590	0	2952	0	0	295	0	0	295	0	1	2792	2792		ccl	1	3002	3002	0	0		0	1	740	256
1	67	3	1	1	25.763	1	2	3	0	0	0	0	19	0	0	295	0	0	2952	0	0	295	0	0	295	0	1	2792	2792		h ing	1	8449	8449	0	0		0	1	740	256
1	60	3	1	0	40.027	1	2	2	0	1	0	0	14	2	2	295	590	0	2952	0	0	295	0	0	295	0	1	2792	2792		ccl	1	3002	3002	0	0		0	1	740	256
1	30	1	0	1	28.7197	1	3	1	1	1	1	0	9	26	13	295	3835	13	2952	38376	1	295	295	4	295	1180	1	2792	2792		esofago	1	3256	3256	0	0		0	1	740	256	521	44995.7	294	97020	52	8533	12	7367
1	68	3	1	0	31.0446	1	1	3	0	1	0	0	17	2	2	295	590	0	2952	0	0	295	0	0	295	0	1	2792	2792		biopsia	1	1149	1149	0	0		0	1	740	256
1	54	2	1	1	50.199	1	2	2	0	1	0	0	14	2	2	295	590	0	2952	0	0	295	0	0	295	0	1	2792	2792		bypass	1	123125	123125	0	0		0	1	740	256
1	71	3	1	1	31.5776	1	2	2	0	1	0	0	14	6	6	295	1770	0	2952	0	0	295	0	0	295	0	1	2792	2792		ccl	1	3002	3002	0	0		0	1	740	256
1	68	3	1	0	28.6706	1	2	3	0	0	0	0	19	2	2	295	590	0	2952	0	0	295	0	0	295	0	1	2792	2792		h ing	1	8449	8449	0	0		0	1	740	256
1	72	3	1	1	24.6904	0	2	2	0	1	0	0	14	7	7	295	2065	0	2952	0	0	295	0	0	295	0	1	2792	2792		ccl	1	3002	3002	0	0		0	1	740	256
1	44	2	1	0	43.5556	1	1	2	0	1	0	0	14	2	2	295	590	0	2952	0	0	295	0	0	295	0	1	2792	2792		bypass	1	123125	123125	0	0		0	1	740	256
1	71	3	1	0	21.3251	0	2	3	1	1	0	0	18	2	2	295	590	0	2952	0	0	295	0	0	295	0	1	2792	2792		go y piso pelvico	1	3444	3444	0	0		0	1	740	256
1	48	2	1	1	38.6719	1	1	2	0	0	0	0	19	2	2	295	590	0	2952	0	0	295	0	0	295	0	1	2792	2792		h hiatal	1	2889	2889	0	0		0	1	740	256
1	73	3	1	1	29.7265	1	1	3	0	0	0	0	19	4	4	295	1180	0	2952	0	0	295	0	0	295	0	1	2792	2792		h ing	1	8449	8449	0	0		0	1	740	256
1	45	2	1	0	36.5713	1	1	3	0	1	0	0	17	0	0	295	0	0	2952	0	0	295	0	0	295	0	1	2792	2792		go y piso pelvico	1	3444	3444	0	0		0	1	740	256
1	56	2	1	1	30.0781	1	2	2	0	1	0	0	16	2	2	295	590	0	2952	0	0	295	0	0	295	0	1	2792	2792		h hiatal	1	2889	2889	0	0		0	1	740	256
1	52	2	1	0	38.3492	1	2	2	0	1	0	0	14	2	2	295	590	0	2952	0	0	295	0	0	295	0	1	2792	2792		bypass	1	123125	123125	0	0		0	1	740	256
1	70	3	1	1	27.9421	1	1	3	0	0	0	0	19	0	0	295	0	0	2952	0	0	295	0	0	295	0	1	2792	2792		h ing	1	8449	8449	0	0		0	1	740	256
1	79	3	1	0	33.7693	1	2	3	0	0	0	0	19	4	4	295	1180	0	2952	0	0	295	0	0	295	0	1	2792	2792		h ing	1	8449	8449	0	0		0	1	740	256
1	59	2	1	0	33.284	1	1	2	0	1	0	0	16	3	3	295	885	0	2952	0	0	295	0	0	295	0	1	2792	2792		h hiatal	1	2889	2889	0	0		0	1	740	256
1	53	2	1	0	26.9357	1	2	2	1	1	0	0	15	4	4	295	1180	0	2952	0	1	295	295	4	295	1180	1	2792	2792		ca renal	1	5204	5204	0	0		0	1	740	256	97	5009.05	0		28	3244	9	12508
1	27	1	0	0	24.8889	0	2	1	1	1	0	0	11	1	1	295	295	0	2952	0	0	295	0	0	295	0	1	2792	2792		ca mama	1	4454	4454	0	0		0	1	740	256
1	67	3	1	0	37.2652	1	2	3	1	1	0	0	18	2	2	295	590	0	2952	0	0	295	0	0	295	0	1	2792	2792		go y piso pelvico	1	3444	3444	0	0		0	1	740	256
1	52	2	1	0	27.4077	1	2	3	1	1	0	0	18	0	0	295	0	0	2952	0	0	295	0	0	295	0	1	2792	2792		go y piso pelvico	1	3444	3444	0	0		0	1	740	256
1	32	1	0	1	18.9619	0	3	1	1	1	0	0	9	3	3	295	885	0	2952	0	0	295	0	0	295	0	1	2792	2792		esofago	1	3256	3256	0	0		0	1	740	256
1	67	3	1	0	26.1751	1	2	3	0	0	0	0	19	2	2	295	590	0	2952	0	0	295	0	0	295	0	1	2792	2792		h ing	1	8449	8449	0	0		0	1	740	256
1	70	3	1	1	35.9375	1	2	3	0	0	0	0	19	3	3	295	885	0	2952	0	0	295	0	0	295	0	1	2792	2792		h ing	1	8449	8449	0	0		0	1	740	256
1	51	2	1	0	35.6333	1	1	3	1	1	0	0	18	0	0	295	0	0	2952	0	0	295	0	0	295	0	1	2792	2792		go y piso pelvico	1	3444	3444	0	0		0	1	740	256
1	47	2	1	0	18.9745	0	2	2	0	1	0	0	14	0	0	295	0	0	2952	0	0	295	0	0	295	0	1	2792	2792		qx laparoscopica	1	13889	13889	0	0		0	1	740	256
1	47	2	1	0	49.5933	1	1	2	0	1	0	0	14	2	2	295	590	0	2952	0	0	295	0	0	295	0	1	2792	2792		bypass	1	123125	123125	0	0		0	1	740	256
1	50	2	1	1	24.2439	0	1	2	0	1	0	0	14	1	1	295	295	0	2952	0	0	295	0	0	295	0	1	2792	2792		h pared	1	61434	61434	0	0		0	1	740	256
1	30	1	2	1	24.4898	0	2	3	0	0	0	0	19	2	2	295	590	0	2952	0	0	295	0	0	295	0	1	2792	2792		h ing	1	8449	8449	0	0		0	1	740	256
1	63	3	1	1	27.0051	1	2	3	1	1	1	0	18	0	0	295	0	0	2952	0	0	295	0	0	295	0	1	2792	2792		recto	1	5380	5380	0	0		0	1	740	256
1	68	3	1	0	35.5556	1	2	2	0	1	0	0	16	2	2	295	590	0	2952	0	0	295	0	0	295	0	1	2792	2792		h hiatal	1	2889	2889	0	0		0	1	740	256
1	43	2	1	0	30.8185	1	2	3	1	1	0	0	18	3	3	295	885	0	2952	0	0	295	0	0	295	0	1	2792	2792		go y piso pelvico	1	3444	3444	0	0		0	1	740	256
1	61	3	1	1	23.1084	0	3	1	1	1	1	0	10	4	4	295	1180	0	2952	0	1	295	295	1	295	295	1	2792	2792		esofago	1	3256	3256	0	0		0	1	740	256	40	2829.44	0		29	1759	6	2339
1	51	2	1	0	71.9099	1	2	2	0	1	0	0	14	0	0	295	0	0	2952	0	0	295	0	0	295	0	1	2792	2792		gastrect	1	5225	5225	0	0		0	1	740	256
1	38	1	0	1	28.4053	1	3	2	0	1	1	1	14	4	4	295	1180	0	2952	0	0	295	0	0	295	0	1	2792	2792		qx laparoscopica	1	13889	13889	0	0		0	1	740	256
1	38	1	0	1	28.4053	1	3	1	0	1	0	0	13	0	0	295	0	0	2952	0	0	295	0	0	295	0	1	2792	2792		esofago	1	3256	3256	0	0		0	1	740	256
1	46	2	1	0	33.3333	1	1	3	1	1	0	0	18	3	3	295	885	0	2952	0	0	295	0	0	295	0	1	2792	2792		go y piso pelvico	1	3444	3444	0	0		0	1	740	256
1	39	1	0	1	24.858	0	1	2	0	1	1	0	14	11	11	295	3245	0	2952	0	0	295	0	0	295	0	1	2792	2792		qx laparoscopica	1	13889	13889	0	0		0	1	740	256
1	70	3	1	1	18.1449	0	3	1	1	1	0	0	10	2	2	295	590	0	2952	0	0	295	0	0	295	0	1	2792	2792		columna	1	6629	6629	0	0		0	1	740	256
1	56	2	1	0	32.4467	1	2	2	0	1	0	0	14	2	2	295	590	0	2952	0	0	295	0	0	295	0	1	2792	2792		ccl	1	3002	3002	0	0		0	1	740	256
1	61	3	1	0	38.6828	1	2	3	0	1	0	0	17	0	0	295	0	0	2952	0	0	295	0	0	295	0	1	2792	2792		go y piso pelvico	1	3444	3444	0	0		0	1	740	256
1	67	3	1	0	26.8962	1	2	2	0	1	0	0	14	2	2	295	590	0	2952	0	0	295	0	0	295	0	1	2792	2792		ccl	1	3002	3002	0	0		0	1	740	256
1	45	2	1	0	42.7198	1	2	2	0	1	0	0	14	2	2	295	590	0	2952	0	0	295	0	0	295	0	1	2792	2792		bypass	1	123125	123125	0	0		0	1	740	256
1	54	2	1	0	24.4444	0	2	2	0	1	0	0	14	1	1	295	295	0	2952	0	0	295	0	0	295	0	1	2792	2792		h pared	1	61434	61434	0	0		0	1	740	256
1	54	2	1	0	24.4444	0	2	2	0	1	0	0	14	1	1	295	295	0	2952	0	0	295	0	0	295	0	1	2792	2792		h pared	1	61434	61434	0	0		0	1	740	256
1	52	2	1	1	24.4473	0	2	3	1	1	1	1	18	2	2	295	590	0	2952	0	0	295	0	0	295	0	1	2792	2792		colon con engrapadora	1	135272	135272	0	0		0	1	740	256
1	48	2	1	0	26.3702	1	1	2	0	1	1	0	14	3	3	295	885	0	2952	0	0	295	0	0	295	0	1	2792	2792		ccl	1	3002	3002	0	0		0	1	740	256
1	57	2	1	0	32.431	1	2	2	0	1	0	0	14	0	0	295	0	0	2952	0	0	295	0	0	295	0	1	2792	2792		h pared	1	61434	61434	0	0		0	1	740	256
1	78	3	1	0	23.9621	0	2	3	1	1	1	0	18	3	3	295	885	0	2952	0	0	295	0	0	295	0	1	2792	2792		go y piso pelvico	1	3444	3444	0	0		0	1	740	256
1	64	3	1	1	22.4323	0	2	3	0	1	0	0	17	0	0	295	0	0	2952	0	0	295	0	0	295	0	1	2792	2792		qx laparoscopica	1	13889	13889	0	0		0	1	740	256
1	88	3	1	1	16.6659	0	2	3	0	0	0	0	19	2	2	295	590	0	2952	0	0	295	0	0	295	0	1	2792	2792		h ing	1	8449	8449	0	0		0	1	740	256
1	47	2	1	1	26.1962	1	3	3	0	0	0	0	7	0	0	295	0	0	2952	0	0	295	0	0	295	0	1	2792	2792		cara y cuello	1	2013	2013	0	0		0	1	740	256
1	41	2	1	0	27.268	1	1	3	1	1	0	0	18	4	4	295	1180	0	2952	0	0	295	0	0	295	0	1	2792	2792		go y piso pelvico	1	3444	3444	0	0		0	1	740	256
1	35	1	0	1	26.7698	1	1	1	1	1	0	0	10	8	8	295	2360	0	2952	0	0	295	0	0	295	0	1	2792	2792		reseccion mediastino	1	4081	4081	0	0		0	1	740	256
1	69	3	1	0	24.3418	0	2	2	1	1	1	0	15	2	2	295	590	0	2952	0	0	295	0	0	295	0	1	2792	2792		qx laparoscopica	1	13889	13889	0	0		0	1	740	256
1	40	2	1	0	31.245	1	1	2	0	1	0	0	14	3	3	295	885	0	2952	0	0	295	0	0	295	0	1	2792	2792		ccl	1	3002	3002	0	0		0	1	740	256
1	42	2	1	0	30.4577	1	1	3	1	1	0	0	18	0	0	295	0	0	2952	0	0	295	0	0	295	0	1	2792	2792		go y piso pelvico	1	3444	3444	0	0		0	1	740	256
1	68	3	1	0	19.2974	0	2	2	0	1	0	0	14	7	7	295	2065	0	2952	0	0	295	0	0	295	0	1	2792	2792		gastrect	1	5225	5225	0	0		0	1	740	256
1	36	1	0	0	34.375	1	1	2	0	1	0	0	14	2	2	295	590	0	2952	0	0	295	0	0	295	0	1	2792	2792		qx laparoscopica	1	13889	13889	0	0		0	1	740	256
1	76	3	1	0	32.8947	1	2	2	0	1	0	0	14	2	2	295	590	0	2952	0	0	295	0	0	295	0	1	2792	2792		h pared	1	61434	61434	0	0		0	1	740	256
1	49	2	1	0	23.634	0	1	3	0	0	0	0	19	0	0	295	0	0	2952	0	0	295	0	0	295	0	1	2792	2792		h ing	1	8449	8449	0	0		0	1	740	256
1	46	2	1	0	25.5588	1	1	3	1	1	0	0	18	2	2	295	590	0	2952	0	0	295	0	0	295	0	1	2792	2792		go y piso pelvico	1	3444	3444	0	0		0	1	740	256
1	66	3	1	0	34.9636	1	2	3	1	1	0	0	18	3	3	295	885	0	2952	0	0	295	0	0	295	0	1	2792	2792		go y piso pelvico	1	3444	3444	0	0		0	1	740	256
1	68	3	1	0	20.6227	0	2	3	1	1	0	0	18	2	2	295	590	0	2952	0	0	295	0	0	295	0	1	2792	2792		go y piso pelvico	1	3444	3444	0	0		0	1	740	256
1	69	3	1	0	42.3306	1	2	2	0	1	0	0	14	3	3	295	885	0	2952	0	0	295	0	0	295	0	1	2792	2792		h pared	1	61434	61434	0	0		0	1	740	256
1	70	3	1	1	30.3673	1	2	2	0	1	0	0	14	0	0	295	0	0	2952	0	0	295	0	0	295	0	1	2792	2792		h pared	1	61434	61434	0	0		0	1	740	256
1	79	3	1	0	20.6905	0	2	2	0	1	1	0	14	2	2	295	590	0	2952	0	0	295	0	0	295	0	1	2792	2792		ccl	1	3002	3002	0	0		0	1	740	256
1	57	2	1	1	28.6501	1	1	3	0	0	0	0	19	0	0	295	0	0	2952	0	0	295	0	0	295	0	1	2792	2792		h ing	1	8449	8449	0	0		0	1	740	256
1	61	3	1	1	31.5115	1	2	2	0	1	0	0	14	11	11	295	3245	0	2952	0	1	295	295	4	295	1180	1	2792	2792		int delg	1	2889	2889	0	0		0	1	740	256	143	5129.85	0		43	3405	8	6389
1	61	3	1	0	37.3857	1	2	3	1	1	1	0	18	2	2	295	590	0	2952	0	0	295	0	0	295	0	1	2792	2792		ca colon	1	135272	135272	0	0		0	1	740	256
1	63	3	1	0	30.9809	1	1	3	1	1	0	0	18	2	2	295	590	0	2952	0	0	295	0	0	295	0	1	2792	2792		go y piso pelvico	1	3444	3444	0	0		0	1	740	256
1	50	2	1	1	28.7347	1	3	1	0	1	0	0	13	11	11	295	3245	0	2952	0	0	295	0	0	295	0	1	2792	2792		h diafragmatica	1	2889	2889	0	0		0	1	740	256
1	34	1	0	1	24.2187	0	3	3	0	1	0	0	17	0	0	295	0	0	2952	0	0	295	0	0	295	0	1	2792	2792		cara y cuello	1	2013	2013	0	0		0	1	740	256
1	61	3	1	0	30.7574	1	2	3	0	1	0	0	17	2	2	295	590	0	2952	0	0	295	0	0	295	0	1	2792	2792		cara y cuello	1	2013	2013	0	0		0	1	740	256
1	20	1	2	1	25.4581	1	1	3	1	0	1	1	21	2	2	295	590	0	2952	0	0	295	0	0	295	0	1	2792	2792		biopsia	1	1016	1016	0	0		0	1	740	256
1	41	2	1	1	24.2424	0	1	3	0	0	0	0	19	11	11	295	3245	0	2952	0	0	295	0	0	295	0	1	2792	2792		h pared	1	61434	61434	0	0		0	1	740	256	15	432	0		23	1405	2	722
1	61	3	1	0	26.5754	1	1	3	1	1	0	0	18	0	0	295	0	0	2952	0	0	295	0	0	295	0	1	2792	2792		go y piso pelvico	1	3444	3444	0	0		0	1	740	256
1	61	3	1	1	29.3575	1	1	2	0	1	0	0	14	0	0	295	0	0	2952	0	0	295	0	0	295	0	1	2792	2792		h pared	1	61434	61434	0	0		0	1	740	256
1	56	2	1	0	23.9224	0	2	3	1	0	0	0	1	0	0	295	0	0	2952	0	0	295	0	0	295	0	1	2792	2792		cara y cuello	1	2013	2013	0	0		0	1	740	256
1	46	2	1	1	34.2628	1	1	3	0	0	0	0	19	2	2	295	590	0	2952	0	0	295	0	0	295	0	1	2792	2792		h ing	1	8449	8449	0	0		0	1	740	256
1	69	3	1	1	24.0346	0	3	1	0	1	1	1	8	13	13	295	3835	0	2952	0	0	295	0	0	295	0	1	2792	2792		valvula cardiaca	1	7733	7733	0	0		0	1	740	256
1	72	3	1	0	30.0244	1	2	3	1	1	0	0	18	3	3	295	885	0	2952	0	0	295	0	0	295	0	1	2792	2792		go y piso pelvico	1	3444	3444	0	0		0	1	740	256
1	82	3	1	1	25.2363	1	1	3	0	0	0	0	19	0	0	295	0	0	2952	0	0	295	0	0	295	0	1	2792	2792		h ing	1	8449	8449	0	0		0	1	740	256
1	61	3	3	1	21.3382	0	3	3	1	0	0	0	1	7	7	295	2065	0	2952	0	0	295	0	0	295	0	1	2792	2792		cara y cuello	1	2013	2013	0	0		0	1	740	256
1	65	3	1	1	31.4359	1	2	2	1	1	1	0	15	5	5	295	1475	0	2952	0	1	295	295	4	295	1180	1	2792	2792		ca renal	1	5204	5204	0	0		0	1	740	256	102	5602.55	0		28	3244	8	14071
1	61	3	1	1	22.9854	0	1	3	0	0	1	0	19	2	2	295	590	0	2952	0	0	295	0	0	295	0	1	2792	2792		h ing	1	8449	8449	0	0		0	1	740	256
1	63	3	1	0	35.3386	1	2	1	1	1	0	0	11	0	0	295	0	0	2952	0	0	295	0	0	295	0	1	2792	2792		ca mama	1	4454	4454	0	0		0	1	740	256
1	31	1	0	0	25.3155	1	1	2	0	1	0	0	14	2	2	295	590	0	2952	0	0	295	0	0	295	0	1	2792	2792		ccl	1	3002	3002	0	0		0	1	740	256
1	63	3	1	1	23.9512	0	1	3	1	1	0	0	18	10	10	295	2950	0	2952	0	0	295	0	0	295	0	1	2792	2792		esofago	1	3256	3256	0	0		0	1	740	256	95	5198.5	2	660	24	1521	4	2988
1	79	3	1	0	30.8642	1	2	2	0	1	0	0	14	3	3	295	885	0	2952	0	0	295	0	0	295	0	1	2792	2792		ccl	1	3002	3002	0	0		0	1	740	256
1	54	2	1	0	30.7174	1	2	3	0	0	0	0	19	2	2	295	590	0	2952	0	0	295	0	0	295	0	1	2792	2792		h ing	1	8449	8449	0	0		0	1	740	256
1	69	3	1	1	31.2092	1	2	3	0	0	0	0	19	2	2	295	590	0	2952	0	0	295	0	0	295	0	1	2792	2792		h ing	1	8449	8449	0	0		0	1	740	256
1	36	1	0	0	35.9954	1	1	2	0	1	0	0	14	0	0	295	0	0	2952	0	0	295	0	0	295	0	1	2792	2792		gastrect	1	5225	5225	0	0		0	1	740	256
1	79	3	1	0	30.3692	1	2	3	1	1	0	0	18	0	0	295	0	0	2952	0	0	295	0	0	295	0	1	2792	2792		go y piso pelvico	1	3444	3444	0	0		0	1	740	256
1	75	3	1	1	33.3866	1	1	3	0	1	0	0	17	2	2	295	590	0	2952	0	0	295	0	0	295	0	1	2792	2792		prostata	1	14045	14045	0	0		0	1	740	256
1	50	2	3	0	29.5553	1	2	3	1	0	0	0	1	1	1	295	295	0	2952	0	0	295	0	0	295	0	1	2792	2792		cara y cuello	1	2013	2013	0	0		0	1	740	256
1	48	2	1	0	23.5304	0	2	1	0	1	0	0	13	0	0	295	0	0	2952	0	0	295	0	0	295	0	1	2792	2792		esofago	1	3256	3256	0	0		0	1	740	256
1	38	1	0	0	24.4444	0	2	2	0	1	0	0	14	2	2	295	590	0	2952	0	0	295	0	0	295	0	1	2792	2792		h pared	1	61434	61434	0	0		0	1	740	256
1	77	3	1	0	28.9352	1	1	3	0	0	0	0	19	2	2	295	590	0	2952	0	0	295	0	0	295	0	1	2792	2792		h ing	1	8449	8449	0	0		0	1	740	256
1	55	2	1	0	33.3319	1	1	2	0	1	0	0	14	4	4	295	1180	0	2952	0	0	295	0	0	295	0	1	2792	2792		riñon	1	5204	5204	0	0		0	1	740	256
1	79	3	1	0	26.8352	1	2	2	0	1	0	0	14	2	2	295	590	0	2952	0	0	295	0	0	295	0	1	2792	2792		ccl	1	3002	3002	0	0		0	1	740	256
1	57	2	1	0	25.2363	1	1	3	0	0	0	0	19	2	2	295	590	0	2952	0	0	295	0	0	295	0	1	2792	2792		h ing	1	8449	8449	0	0		0	1	740	256
1	47	2	1	0	32.8473	1	2	3	0	1	0	0	17	0	0	295	0	0	2952	0	0	295	0	0	295	0	1	2792	2792		recto	1	5380	5380	0	0		0	1	740	256
1	61	3	1	1	27.3437	1	1	3	0	0	0	0	19	0	0	295	0	0	2952	0	0	295	0	0	295	0	1	2792	2792		h ing	1	8449	8449	0	0		0	1	740	256
1	40	2	1	0	37.8041	1	1	3	0	0	0	0	19	2	2	295	590	0	2952	0	0	295	0	0	295	0	1	2792	2792		h ing	1	8449	8449	0	0		0	1	740	256
1	73	3	1	0	36.4444	1	2	2	0	1	0	0	14	2	2	295	590	0	2952	0	0	295	0	0	295	0	1	2792	2792		h pared	1	61434	61434	0	0		0	1	740	256
1	82	3	1	0	23.1385	0	2	3	1	1	0	0	18	7	7	295	2065	0	2952	0	0	295	0	0	295	0	1	2792	2792		go y piso pelvico	1	3444	3444	0	0		0	1	740	256
1	57	2	1	0	29.3847	1	2	3	0	0	0	0	19	0	0	295	0	0	2952	0	0	295	0	0	295	0	1	2792	2792		h ing	1	8449	8449	0	0		0	1	740	256
1	57	2	1	0	29.3847	1	2	3	1	1	0	0	18	0	0	295	0	0	2952	0	0	295	0	0	295	0	1	2792	2792		go y piso pelvico	1	3444	3444	0	0		0	1	740	256
1	63	3	1	0	33.2755	1	2	3	1	1	0	0	18	3	3	295	885	0	2952	0	0	295	0	0	295	0	1	2792	2792		go y piso pelvico	1	3444	3444	0	0		0	1	740	256
1	44	2	1	0	23.8281	0	1	3	1	1	0	0	18	2	2	295	590	0	2952	0	0	295	0	0	295	0	1	2792	2792		go y piso pelvico	1	3444	3444	0	0		0	1	740	256
1	59	2	1	0	20.8247	0	3	1	1	1	0	0	11	0	0	295	0	0	2952	0	0	295	0	0	295	0	1	2792	2792		ca mama	1	4454	4454	0	0		0	1	740	256
1	43	2	1	1	29.0466	1	1	2	0	1	0	0	14	0	0	295	0	0	2952	0	0	295	0	0	295	0	1	2792	2792		h pared	1	61434	61434	0	0		0	1	740	256
1	35	1	0	1	25.1651	1	3	1	1	1	0	0	11	0	0	295	0	0	2952	0	0	295	0	0	295	0	1	2792	2792		ca mama	1	4454	4454	0	0		0	1	740	256
1	78	3	1	1	23.2335	0	1	3	0	0	0	0	19	2	2	295	590	0	2952	0	0	295	0	0	295	0	1	2792	2792		h ing	1	8449	8449	0	0		0	1	740	256
1	68	3	1	0	31.5556	1	2	3	1	1	0	0	18	3	3	295	885	0	2952	0	0	295	0	0	295	0	1	2792	2792		go y piso pelvico	1	3444	3444	0	0		0	1	740	256
1	62	3	1	1	36.2123	1	2	3	0	1	0	0	17	0	0	295	0	0	2952	0	0	295	0	0	295	0	1	2792	2792		recto	1	5380	5380	0	0		0	1	740	256
1	48	2	1	0	42.0606	1	2	2	0	1	0	0	14	2	2	295	590	0	2952	0	0	295	0	0	295	0	1	2792	2792		bypass	1	123125	123125	0	0		0	1	740	256
1	69	3	1	0	37.8926	1	3	3	1	1	0	0	18	0	0	295	0	0	2952	0	0	295	0	0	295	0	1	2792	2792		go y piso pelvico	1	3444	3444	0	0		0	1	740	256
1	64	3	3	0	19.8189	0	2	3	1	0	0	0	1	3	3	295	885	0	2952	0	0	295	0	0	295	0	1	2792	2792		cara y cuello	1	2013	2013	0	0		0	1	740	256
1	40	2	1	0	34.049	1	1	2	0	1	0	0	14	2	2	295	590	0	2952	0	0	295	0	0	295	0	1	2792	2792		ccl	1	3002	3002	0	0		0	1	740	256
1	89	3	1	1	26.6667	1	2	2	0	1	0	0	14	2	2	295	590	0	2952	0	0	295	0	0	295	0	1	2792	2792		ccl	1	3002	3002	0	0		0	1	740	256
1	31	1	0	1	30.1162	1	1	3	0	0	0	0	19	0	0	295	0	0	2952	0	0	295	0	0	295	0	1	2792	2792		h ing	1	8449	8449	0	0		0	1	740	256
1	69	3	1	0	22.8928	0	2	2	0	1	0	0	14	5	5	295	1475	0	2952	0	0	295	0	0	295	0	1	2792	2792		qx laparoscopica	1	13889	13889	0	0		0	1	740	256
1	74	3	1	0	21.7198	0	1	3	1	0	0	0	21	2	2	295	590	0	2952	0	0	295	0	0	295	0	1	2792	2792		biopsia	1	1016	1016	0	0		0	1	740	256
1	43	2	1	1	20.8307	0	1	2	0	1	0	0	14	3	3	295	885	0	2952	0	0	295	0	0	295	0	1	2792	2792		ccl	1	3002	3002	0	0		0	1	740	256
1	68	3	1	1	22.3214	0	1	3	0	0	0	0	19	4	4	295	1180	0	2952	0	0	295	0	0	295	0	1	2792	2792		h ing	1	8449	8449	0	0		0	1	740	256
1	44	2	1	1	30.6122	1	3	1	0	1	1	0	13	28	28	295	8260	0	2952	0	0	295	0	0	295	0	1	2792	2792		toracoscopia	1	10607	10607	0	0		0	1	740	256
1	53	2	1	0	30.9627	1	2	2	0	1	0	0	14	4	4	295	1180	0	2952	0	0	295	0	0	295	0	1	2792	2792		ccl	1	3002	3002	0	0		0	1	740	256
1	54	2	1	0	24	0	3	3	1	1	0	0	18	2	2	295	590	0	2952	0	0	295	0	0	295	0	1	2792	2792		go y piso pelvico	1	3444	3444	0	0		0	1	740	256
1	47	2	1	0	22.3543	0	1	3	1	1	0	0	18	1	1	295	295	0	2952	0	0	295	0	0	295	0	1	2792	2792		go y piso pelvico	1	3444	3444	0	0		0	1	740	256
1	59	2	1	0	33.3108	1	2	3	1	1	0	0	18	3	3	295	885	0	2952	0	0	295	0	0	295	0	1	2792	2792		go y piso pelvico	1	3444	3444	0	0		0	1	740	256
1	61	3	1	1	24.6097	0	2	2	0	1	0	0	14	2	2	295	590	0	2952	0	0	295	0	0	295	0	1	2792	2792		ccl	1	3002	3002	0	0		0	1	740	256
1	42	2	1	0	27.8876	1	3	3	1	1	0	0	6	12	12	295	3540	0	2952	0	0	295	0	0	295	0	1	2792	2792		cara y cuello	1	2013	2013	0	0		0	1	740	256
1	49	2	2	1	22.6757	0	3	3	0	0	0	0	7	2	2	295	590	0	2952	0	0	295	0	0	295	0	1	2792	2792		cara y cuello	1	2013	2013	0	0		0	1	740	256
1	69	3	1	1	32.4557	1	1	3	0	0	0	0	19	0	0	295	0	0	2952	0	0	295	0	0	295	0	1	2792	2792		h ing	1	8449	8449	0	0		0	1	740	256
1	70	3	1	1	20.3954	0	1	2	0	1	0	0	14	3	3	295	885	0	2952	0	0	295	0	0	295	0	1	2792	2792		ccl	1	3002	3002	0	0		0	1	740	256
1	36	1	0	0	36.5713	1	1	3	1	1	0	0	18	2	2	295	590	0	2952	0	0	295	0	0	295	0	1	2792	2792		go y piso pelvico	1	3444	3444	0	0		0	1	740	256
1	64	3	1	0	23.473	0	3	2	1	1	0	0	15	3	3	295	885	0	2952	0	1	295	295	3	295	885	1	2792	2792		ca renal	1	5204	5204	0	0		0	1	740	256	92	4415.55	0		28	3244	8	14071
1	44	2	1	0	28.6501	1	2	3	1	1	0	0	18	2	2	295	590	0	2952	0	0	295	0	0	295	0	1	2792	2792		go y piso pelvico	1	3444	3444	0	0		0	1	740	256
1	51	2	1	1	16.7573	0	2	3	0	1	0	0	17	1	1	295	295	0	2952	0	0	295	0	0	295	0	1	2792	2792		colon con engrapadora	1	135272	135272	0	0		0	1	740	256
1	60	3	1	0	35.6099	1	2	3	1	1	1	0	18	5	5	295	1475	0	2952	0	0	295	0	0	295	0	1	2792	2792		go y piso pelvico	1	3444	3444	0	0		0	1	740	256
1	67	3	1	1	18.0802	0	3	1	1	1	0	0	9	0	0	295	0	0	2952	0	0	295	0	0	295	0	1	2792	2792		esofago	1	3256	3256	0	0		0	1	740	256
1	23	1	0	1	30.7787	1	2	3	1	0	0	0	21	6	6	295	1770	0	2952	0	0	295	0	0	295	0	1	2792	2792		biopsia	1	1016	1016	0	0		0	1	740	256
1	35	1	0	0	23.8054	0	3	1	1	1	1	0	11	35	35	295	10325	0	2952	0	0	295	0	0	295	0	1	2792	2792		ca mama	1	4454	4454	0	0		0	1	740	256
1	49	2	1	1	22.6562	0	1	3	0	0	0	0	19	2	2	295	590	0	2952	0	0	295	0	0	295	0	1	2792	2792		h ing	1	8449	8449	0	0		0	1	740	256
1	75	3	1	1	30.863	1	2	2	0	1	0	0	14	1	1	295	295	0	2952	0	0	295	0	0	295	0	1	2792	2792		ccl	1	3002	3002	0	0		0	1	740	256
1	68	3	1	0	31.975	1	2	2	0	1	0	0	14	0	0	295	0	0	2952	0	0	295	0	0	295	0	1	2792	2792		gastrect	1	5225	5225	0	0		0	1	740	256
1	59	2	1	1	26.8923	1	1	3	0	1	0	0	17	0	0	295	0	0	2952	0	0	295	0	0	295	0	1	2792	2792		recto	1	5380	5380	0	0		0	1	740	256
1	73	3	1	1	27.8852	1	2	2	0	1	0	0	14	2	2	295	590	0	2952	0	0	295	0	0	295	0	1	2792	2792		h pared	1	61434	61434	0	0		0	1	740	256
1	64	3	1	0	30.2978	1	2	2	0	1	0	0	14	3	3	295	885	0	2952	0	0	295	0	0	295	0	1	2792	2792		ccl	1	3002	3002	0	0		0	1	740	256
1	57	2	1	0	29.2184	1	2	2	0	1	0	0	14	4	4	295	1180	0	2952	0	0	295	0	0	295	0	1	2792	2792		ccl	1	3002	3002	0	0		0	1	740	256
1	55	2	1	1	30.116	1	1	3	0	0	0	0	19	0	0	295	0	0	2952	0	0	295	0	0	295	0	1	2792	2792		h ing	1	8449	8449	0	0		0	1	740	256
1	47	2	1	0	41.9132	1	2	3	1	1	0	0	18	3	3	295	885	0	2952	0	0	295	0	0	295	0	1	2792	2792		go y piso pelvico	1	3444	3444	0	0		0	1	740	256
1	53	2	1	0	30.0244	1	2	2	0	1	0	0	14	2	2	295	590	0	2952	0	0	295	0	0	295	0	1	2792	2792		ccl	1	3002	3002	0	0		0	1	740	256
1	43	2	1	1	30.6939	1	1	2	0	1	0	0	14	2	2	295	590	0	2952	0	0	295	0	0	295	0	1	2792	2792		h pared	1	61434	61434	0	0		0	1	740	256
1	58	2	1	1	19.1406	0	1	2	0	1	0	0	14	2	2	295	590	0	2952	0	0	295	0	0	295	0	1	2792	2792		ccl	1	3002	3002	0	0		0	1	740	256
1	40	2	1	0	27.4077	1	3	1	1	1	0	0	11	0	0	295	0	0	2952	0	0	295	0	0	295	0	1	2792	2792		ca mama	1	4454	4454	0	0		0	1	740	256
1	30	1	0	0	28.3937	1	1	3	0	0	0	0	19	2	2	295	590	0	2952	0	0	295	0	0	295	0	1	2792	2792		h ing	1	8449	8449	0	0		0	1	740	256
1	77	3	1	0	23.473	0	1	3	1	1	1	0	18	0	0	295	0	0	2952	0	0	295	0	0	295	0	1	2792	2792		go y piso pelvico	1	3444	3444	0	0		0	1	740	256
1	45	2	1	1	35.6718	1	1	3	0	0	0	0	19	2	2	295	590	0	2952	0	0	295	0	0	295	0	1	2792	2792		h ing	1	8449	8449	0	0		0	1	740	256
1	63	3	1	1	18.6851	0	1	3	0	0	0	0	19	2	2	295	590	0	2952	0	0	295	0	0	295	0	1	2792	2792		h ing	1	8449	8449	0	0		0	1	740	256
1	69	3	1	1	29.2969	1	3	1	0	1	1	0	13	27	27	295	7965	0	2952	0	0	295	0	0	295	0	1	2792	2792		toracoscopia	1	10607	10607	0	0		0	1	740	256
1	62	3	1	0	26.8352	1	2	2	0	1	1	0	14	0	0	295	0	0	2952	0	0	295	0	0	295	0	1	2792	2792		h pared	1	61434	61434	0	0		0	1	740	256
1	28	1	0	0	23.3726	0	1	2	0	1	1	0	14	40	3	295	885	37	2952	109224	2	295	590	9	295	2655	2	2792	5584		ccl	1	3002	3002	lape	1	2013	2013	1	740	256	650	7663.8	2	660	358	31790	26	16035
1	42	2	1	0	26.4072	1	1	2	0	1	0	0	14	2	2	295	590	0	2952	0	0	295	0	0	295	0	1	2792	2792		ccl	1	3002	3002	0	0		0	1	740	256
1	44	2	1	0	35.4564	1	1	2	0	1	0	0	14	0	0	295	0	0	2952	0	0	295	0	0	295	0	1	2792	2792		gastrect	1	5225	5225	0	0		0	1	740	256
1	65	3	1	1	24.677	0	1	3	0	0	0	0	19	2	2	295	590	0	2952	0	0	295	0	0	295	0	1	2792	2792		h ing	1	8449	8449	0	0		0	1	740	256
1	60	3	1	0	47.3822	1	3	1	0	1	0	0	13	1	1	295	295	0	2952	0	0	295	0	0	295	0	1	2792	2792		toracoscopia	1	10607	10607	0	0		0	1	740	256
1	72	3	1	0	21.2874	0	2	3	1	1	0	0	18	2	2	295	590	0	2952	0	0	295	0	0	295	0	1	2792	2792		go y piso pelvico	1	3444	3444	0	0		0	1	740	256
1	59	2	1	0	30.8642	1	2	2	0	1	0	0	14	3	3	295	885	0	2952	0	0	295	0	0	295	0	1	2792	2792		ccl	1	3002	3002	0	0		0	1	740	256
1	61	3	1	1	23.9995	0	2	3	0	1	0	0	17	8	8	295	2360	0	2952	0	1	295	295	1	295	295	1	2792	2792		esofago	1	3256	3256	0	0		0	1	740	256	91	3154.51	4	1320	17	1051	3	2653
1	34	1	0	0	48.9796	1	1	3	1	1	0	0	18	0	0	295	0	0	2952	0	0	295	0	0	295	0	1	2792	2792		go y piso pelvico	1	3444	3444	0	0		0	1	740	256
1	59	2	1	0	27.4756	1	3	2	1	1	0	0	15	2	2	295	590	0	2952	0	0	295	0	0	295	0	1	2792	2792		gastrect	1	5225	5225	0	0		0	1	740	256
1	58	2	1	1	26.4855	1	1	3	0	0	0	0	19	4	4	295	1180	0	2952	0	0	295	0	0	295	0	1	2792	2792		h ing	1	8449	8449	0	0		0	1	740	256
1	54	2	1	1	27.6361	1	2	3	0	0	0	0	19	0	0	295	0	0	2952	0	0	295	0	0	295	0	1	2792	2792		h ing	1	8449	8449	0	0		0	1	740	256
1	64	3	1	0	31.6242	1	3	1	1	1	0	0	11	0	0	295	0	0	2952	0	0	295	0	0	295	0	1	2792	2792		ca mama	1	4454	4454	0	0		0	1	740	256
1	43	2	1	0	31.6456	1	1	2	0	1	0	0	14	5	5	295	1475	0	2952	0	1	295	295	1	295	295	1	2792	2792		ccl	1	3002	3002	0	0		0	1	740	256	85	4816.87	4	1320	17	1051	3	2653
1	51	2	1	0	24.4444	0	2	3	1	1	0	0	18	3	3	295	885	0	2952	0	0	295	0	0	295	0	1	2792	2792		go y piso pelvico	1	3444	3444	0	0		0	1	740	256
1	70	3	1	1	28.1969	1	2	2	0	1	0	0	14	0	0	295	0	0	2952	0	0	295	0	0	295	0	1	2792	2792		h pared	1	61434	61434	0	0		0	1	740	256
1	94	3	3	0	21.8211	0	3	1	0	0	0	0	2	2	2	295	590	0	2952	0	0	295	0	0	295	0	1	2792	2792		valvula cardiaca	1	7733	7733	0	0		0	1	740	256
1	73	3	1	0	28.9352	1	2	2	0	1	0	0	14	2	2	295	590	0	2952	0	0	295	0	0	295	0	1	2792	2792		h pared	1	61434	61434	0	0		0	1	740	256
1	60	3	1	0	27.4762	1	2	1	0	1	0	0	8	3	3	295	885	0	2952	0	0	295	0	0	295	0	1	2792	2792		coils y stents	1	74712	74712	0	0		0	1	740	256
1	61	3	1	0	31.6242	1	2	2	0	1	1	0	14	5	5	295	1475	0	2952	0	1	295	295	1	295	295	1	2792	2792		ccl	1		0	0	0		0	1	740	256	48	3523.3	0		36	2304	5	1727
1	58	2	1	0	35.1534	1	2	3	1	1	0	0	18	2	2	295	590	0	2952	0	0	295	0	0	295	0	1	2792	2792		go y piso pelvico	1	3444	3444	0	0		0	1	740	256
1	93	3	1	0	20.1613	0	2	3	0	1	0	0	17	0	0	295	0	0	2952	0	0	295	0	0	295	0	1	2792	2792		go y piso pelvico	1	3444	3444	0	0		0	1	740	256
1	59	2	1	0	31.2026	1	2	3	1	1	0	0	18	3	3	295	885	0	2952	0	0	295	0	0	295	0	1	2792	2792		go y piso pelvico	1	3444	3444	0	0		0	1	740	256
1	57	2	1	0	38.1869	1	2	2	0	1	1	1	14	1	1	295	295	0	2952	0	0	295	0	0	295	0	1	2792	2792		h pared	1	61434	61434	0	0		0	1	740	256
1	22	1	0	0	28.1969	1	3	3	0	1	0	0	17	56	56	295	16520	0	2952	0	0	295	0	0	295	0	1	2792	2792		biopsia	1	1016	1016	0	0		0	1	740	256
1	22	1	0	1	24.7737	0	2	1	1	1	0	0	10	18	18	295	5310	0	2952	0	0	295	0	0	295	0	1	2792	2792		qx laparoscopica	1	13889	13889	0	0		0	1	740	256
1	67	3	3	1	25.9701	1	2	3	0	0	0	0	2	1	1	295	295	0	2952	0	0	295	0	0	295	0	1	2792	2792		cataratas	1	7298	7298	0	0		0	1	740	256
1	65	3	1	1	30.0947	1	2	3	0	0	0	0	19	2	2	295	590	0	2952	0	0	295	0	0	295	0	1	2792	2792		h ing	1	8449	8449	0	0		0	1	740	256
1	50	2	1	1	37.2536	1	1	3	0	1	0	0	17	0	0	295	0	0	2952	0	0	295	0	0	295	0	1	2792	2792		recto	1	5380	5380	0	0		0	1	740	256
1	65	3	1	0	27.9489	1	3	1	1	1	0	0	11	2	2	295	590	0	2952	0	0	295	0	0	295	0	1	2792	2792		ca mama	1	4454	4454	0	0		0	1	740	256
1	53	2	1	0	24.7768	0	1	3	1	1	0	0	18	2	2	295	590	0	2952	0	0	295	0	0	295	0	1	2792	2792		go y piso pelvico	1	3444	3444	0	0		0	1	740	256
1	50	2	1	0	35.5469	1	1	2	0	1	0	0	14	2	2	295	590	0	2952	0	0	295	0	0	295	0	1	2792	2792		ccl	1	3002	3002	0	0		0	1	740	256
1	81	3	1	0	20.1416	0	3	1	0	1	0	0	5	2	2	295	590	0	2952	0	0	295	0	0	295	0	1	2792	2792		cara y cuello	1	2013	2013	0	0		0	1	740	256
1	47	2	1	1	23.4375	0	2	1	0	1	1	0	13	38	32	295	9440	6	2952	17712	1	295	295	3	295	885	2	2792	5584		gastrectomia	1	5225	5225	decorticacion	1	4796	4796	1	740	256	299	22419	0		55	7774	5	4905
1	83	3	1	0	26.1249	1	1	2	0	1	1	0	14	2	2	295	590	0	2952	0	0	295	0	0	295	0	1	2792	2792		h pared	1	61434	61434	0	0		0	1	740	256
1	62	3	1	0	29.9376	1	2	3	1	1	0	0	18	2	2	295	590	0	2952	0	0	295	0	0	295	0	1	2792	2792		go y piso pelvico	1	3444	3444	0	0		0	1	740	256
1	55	2	1	0	32.8392	1	2	3	1	1	0	0	18	2	2	295	590	0	2952	0	0	295	0	0	295	0	1	2792	2792		go y piso pelvico	1	3444	3444	0	0		0	1	740	256
1	57	2	1	1	26.3465	1	1	3	0	0	0	0	19	2	2	295	590	0	2952	0	0	295	0	0	295	0	1	2792	2792		h ing	1	8449	8449	0	0		0	1	740	256
1	57	2	1	0	24.0346	0	2	3	1	1	0	0	18	0	0	295	0	0	2952	0	0	295	0	0	295	0	1	2792	2792		go y piso pelvico	1	3444	3444	0	0		0	1	740	256
1	56	2	1	0	24	0	2	3	1	1	0	0	18	3	3	295	885	0	2952	0	0	295	0	0	295	0	1	2792	2792		go y piso pelvico	1	3444	3444	0	0		0	1	740	256
1	76	3	1	1	22.3081	0	1	3	0	0	1	0	19	16	16	295	4720	0	2952	0	0	295	0	0	295	0	1	2792	2792		h ing	1	8449	8449	0	0		0	1	740	256
1	41	2	1	1	30.0781	1	1	2	0	1	1	0	14	7	7	295	2065	0	2952	0	0	295	0	0	295	0	1	2792	2792		ccl	1	3002	3002	0	0		0	1	740	256
1	61	3	1	1	22.3081	0	2	2	0	1	0	0	14	2	2	295	590	0	2952	0	0	295	0	0	295	0	1	2792	2792		ccl	1	3002	3002	0	0		0	1	740	256
1	78	3	1	0	19.2901	0	2	3	0	1	0	0	17	0	0	295	0	0	2952	0	0	295	0	0	295	0	1	2792	2792		go y piso pelvico	1	3444	3444	0	0		0	1	740	256
1	54	2	1	0	44.2963	1	2	2	0	1	0	0	14	3	3	295	885	0	2952	0	0	295	0	0	295	0	1	2792	2792		ccl	1	3002	3002	0	0		0	1	740	256
1	70	3	1	1	26.1066	1	1	3	0	0	0	0	19	2	2	295	590	0	2952	0	0	295	0	0	295	0	1	2792	2792		h ing	1	8449	8449	0	0		0	1	740	256
1	56	2	1	0	20.7756	0	2	2	0	1	1	1	14	4	4	295	1180	0	2952	0	0	295	0	0	295	0	1	2792	2792		ccl	1	3002	3002	0	0		0	1	740	256
1	69	3	2	1	36.8084	1	2	3	0	0	1	0	2	1	1	295	295	0	2952	0	0	295	0	0	295	0	1	2792	2792		cataratas	1	7298	7298	0	0		0	1	740	256
1	70	3	1	0	22.7615	0	1	2	0	1	0	0	14	2	2	295	590	0	2952	0	0	295	0	0	295	0	1	2792	2792		ccl	1	3002	3002	0	0		0	1	740	256
1	50	2	1	1	28.699	1	3	1	0	1	0	0	8	3	3	295	885	0	2952	0	0	295	0	0	295	0	1	2792	2792		valvula cardiaca	1	7733	7733	0	0		0	1	740	256
1	45	2	1	0	30.4867	1	1	3	1	1	0	0	18	2	2	295	590	0	2952	0	0	295	0	0	295	0	1	2792	2792		go y piso pelvico	1	3444	3444	0	0		0	1	740	256
1	44	2	1	0	25.3331	1	2	3	1	1	0	0	18	4	4	295	1180	0	2952	0	0	295	0	0	295	0	1	2792	2792		go y piso pelvico	1	3444	3444	0	0		0	1	740	256
1	49	2	1	1	27.7177	1	1	3	0	0	0	0	19	2	2	295	590	0	2952	0	0	295	0	0	295	0	1	2792	2792		h ing	1	8449	8449	0	0		0	1	740	256
1	69	3	1	0	24.4444	0	2	3	0	1	0	0	17	2	2	295	590	0	2952	0	0	295	0	0	295	0	1	2792	2792		colon con engrapadora	1	135272	135272	0	0		0	1	740	256
1	79	3	1	1	25.711	1	1	2	0	1	0	0	14	0	0	295	0	0	2952	0	0	295	0	0	295	0	1	2792	2792		h pared	1	61434	61434	0	0		0	1	740	256
1	79	3	1	0	32.4142	1	2	2	0	1	0	0	14	2	2	295	590	0	2952	0	0	295	0	0	295	0	1	2792	2792		ccl	1	3002	3002	0	0		0	1	740	256
1	83	3	1	0	24	0	1	2	0	1	0	0	14	3	3	295	885	0	2952	0	0	295	0	0	295	0	1	2792	2792		h pared	1	61434	61434	0	0		0	1	740	256
1	85	3	1	0	20.3333	0	2	2	0	1	0	0	14	5	5	295	1475	0	2952	0	0	295	0	0	295	0	1	2792	2792		ccl	1	3002	3002	0	0		0	1	740	256
1	43	2	1	0	24.3865	0	2	3	1	1	0	0	18	2	2	295	590	0	2952	0	0	295	0	0	295	0	1	2792	2792		go y piso pelvico	1	3444	3444	0	0		0	1	740	256
1	70	3	1	0	36.6231	1	2	2	0	1	0	0	14	1	1	295	295	0	2952	0	0	295	0	0	295	0	1	2792	2792		h pared	1	61434	61434	0	0		0	1	740	256
1	63	3	1	1	15.6405	0	2	2	0	1	1	0	14	16	16	295	4720	0	2952	0	0	295	0	0	295	0	1	2792	2792		gastrect	1	5225	5225	0	0		0	1	740	256
1	53	2	1	1	27.0051	1	1	3	0	0	0	0	19	2	2	295	590	0	2952	0	0	295	0	0	295	0	1	2792	2792		h ing	1	8449	8449	0	0		0	1	740	256
1	62	3	2	0	11.4134	0	3	3	1	0	0	0	1	2	2	295	590	0	2952	0	0	295	0	0	295	0	1	2792	2792		cara y cuello	1	2013	2013	0	0		0	1	740	256
1	67	3	1	0	51.0734	1	2	3	1	0	0	0	21	2	2	295	590	0	2952	0	0	295	0	0	295	0	1	2792	2792		amputacion	1	2608	2608	0	0		0	1	740	256
1	40	2	2	0	17.9282	0	3	2	1	0	0	0	21	0	0	295	0	0	2952	0	0	295	0	0	295	0	1	2792	2792		h hiatal	1	2889	2889	0	0		0	1	740	256
1	46	2	1	1	34.6809	1	1	2	0	1	0	0	14	2	2	295	590	0	2952	0	0	295	0	0	295	0	1	2792	2792		ccl	1	3002	3002	0	0		0	1	740	256
1	51	2	1	0	32.0161	1	2	3	1	1	0	0	18	3	3	295	885	0	2952	0	0	295	0	0	295	0	1	2792	2792		go y piso pelvico	1	3444	3444	0	0		0	1	740	256
1	46	2	1	0	28.6726	1	1	3	1	1	0	0	18	2	2	295	590	0	2952	0	0	295	0	0	295	0	1	2792	2792		go y piso pelvico	1	3444	3444	0	0		0	1	740	256
1	52	2	1	0	29.7521	1	1	2	0	1	0	0	14	2	2	295	590	0	2952	0	0	295	0	0	295	0	1	2792	2792		ccl	1	3002	3002	0	0		0	1	740	256
1	58	2	2	1	28.257	1	2	3	1	0	0	0	1	2	2	295	590	0	2952	0	0	295	0	0	295	0	1	2792	2792		cara y cuello	1	2013	2013	0	0		0	1	740	256
1	51	2	1	0	35.0293	1	2	2	0	1	0	0	14	2	2	295	590	0	2952	0	0	295	0	0	295	0	1	2792	2792		h pared	1	61434	61434	0	0		0	1	740	256
1	55	2	1	0	26.8386	1	2	3	1	1	0	0	18	6	6	295	1770	0	2952	0	0	295	0	0	295	0	1	2792	2792		go y piso pelvico	1	3444	3444	0	0		0	1	740	256
1	38	1	0	0	20.7756	0	3	2	0	1	0	0	16	0	0	295	0	0	2952	0	0	295	0	0	295	0	1	2792	2792		h hiatal	1	2889	2889	0	0		0	1	740	256
1	37	1	0	0	33.2671	1	2	3	1	1	0	0	18	3	3	295	885	0	2952	0	0	295	0	0	295	0	1	2792	2792		go y piso pelvico	1	3444	3444	0	0		0	1	740	256
1	54	2	1	1	25.9909	1	1	3	0	0	0	0	19	2	2	295	590	0	2952	0	0	295	0	0	295	0	1	2792	2792		h ing	1	8449	8449	0	0		0	1	740	256
1	62	3	1	0	37.0216	1	2	3	1	1	0	0	18	3	3	295	885	0	2952	0	0	295	0	0	295	0	1	2792	2792		go y piso pelvico	1	3444	3444	0	0		0	1	740	256
1	58	2	1	0	23.9188	0	3	3	0	1	0	0	17	1	1	295	295	0	2952	0	0	295	0	0	295	0	1	2792	2792		cara y cuello	1	2013	2013	0	0		0	1	740	256
1	49	2	1	0	36.0519	1	1	2	0	1	0	0	14	2	2	295	590	0	2952	0	0	295	0	0	295	0	1	2792	2792		ccl	1	3002	3002	0	0		0	1	740	256
1	45	2	1	1	26.9274	1	1	3	0	0	0	0	19	2	2	295	590	0	2952	0	0	295	0	0	295	0	1	2792	2792		h ing	1	8449	8449	0	0		0	1	740	256	7	425.35	0		17	1051	4	2988
1	37	1	0	0	36.6766	1	1	3	1	1	0	0	18	0	0	295	0	0	2952	0	0	295	0	0	295	0	1	2792	2792		go y piso pelvico	1	3444	3444	0	0		0	1	740	256
1	60	3	1	0	27.3437	1	2	3	1	1	1	1	18	17	17	295	5015	0	2952	0	0	295	0	0	295	0	1	2792	2792		go y piso pelvico	1	3444	3444	0	0		0	1	740	256
1	61	3	1	0	21.4903	0	2	2	0	1	0	0	14	3	3	295	885	0	2952	0	0	295	0	0	295	0	1	2792	2792		ccl	1	3002	3002	0	0		0	1	740	256
1	58	2	1	0	29.3333	1	3	1	1	1	0	0	10	7	7	295	2065	0	2952	0	0	295	0	0	295	0	1	2792	2792		timectomia	1	2889	2889	0	0		0	1	740	256
1	69	3	1	0	42.2218	1	2	3	0	1	0	0	17	0	0	295	0	0	2952	0	0	295	0	0	295	0	1	2792	2792		go y piso pelvico	1	3444	3444	0	0		0	1	740	256
1	59	2	1	0	27.0062	1	2	2	0	1	0	0	14	2	2	295	590	0	2952	0	0	295	0	0	295	0	1	2792	2792		ccl	1	3002	3002	0	0		0	1	740	256
1	37	1	0	1	17.6471	0	1	3	0	0	0	0	19	0	0	295	0	0	2952	0	0	295	0	0	295	0	1	2792	2792		h ing	1	8449	8449	0	0		0	1	740	256	7	425.35	0		13	567	2	722
1	73	3	2	1	26.8977	1	1	3	0	0	0	0	7	4	4	295	1180	0	2952	0	0	295	0	0	295	0	1	2792	2792		cara y cuello	1	2013	2013	0	0		0	1	740	256
1	38	1	1	0	19.0443	0	1	3	0	0	0	0	22	5	5	295	1475	0	2952	0	0	295	0	0	295	0	1	2792	2792		cara y cuello	1	2013	2013	0	0		0	1	740	256
1	62	3	1	0	29.5553	1	1	2	0	1	0	0	14	2	2	295	590	0	2952	0	0	295	0	0	295	0	1	2792	2792		h pared	1	61434	61434	0	0		0	1	740	256
1	75	3	1	0	20.9184	0	2	2	0	1	0	0	14	3	3	295	885	0	2952	0	0	295	0	0	295	0	1	2792	2792		ccl	1	3002	3002	0	0		0	1	740	256	33	1348.42	0		17	1051	3	2653
1	65	3	1	0	19.2234	0	2	2	0	1	1	0	14	6	6	295	1770	0	2952	0	0	295	0	0	295	0	1	2792	2792		gastrect	1	5225	5225	0	0		0	1	740	256
1	28	1	0	0	25.7299	1	1	3	1	1	0	0	18	2	2	295	590	0	2952	0	0	295	0	0	295	0	1	2792	2792		go y piso pelvico	1	3444	3444	0	0		0	1	740	256
1	48	2	1	0	19.1406	0	1	3	0	1	0	0	17	0	0	295	0	0	2952	0	0	295	0	0	295	0	1	2792	2792		go y piso pelvico	1	3444	3444	0	0		0	1	740	256
1	55	2	1	0	27.6304	1	2	3	1	1	0	0	18	3	3	295	885	0	2952	0	0	295	0	0	295	0	1	2792	2792		go y piso pelvico	1	3444	3444	0	0		0	1	740	256
1	72	3	2	1	19.0677	0	3	3	0	0	0	0	2	1	1	295	295	0	2952	0	0	295	0	0	295	0	1	2792	2792		cataratas	1	7298	7298	0	0		0	1	740	256
1	64	3	1	0	33.2937	1	3	1	1	1	0	0	6	8	8	295	2360	0	2952	0	0	295	0	0	295	0	1	2792	2792		cara y cuello	1	2013	2013	0	0		0	1	740	256
1	61	3	1	0	25.7812	1	3	1	1	1	0	0	11	0	0	295	0	0	2952	0	0	295	0	0	295	0	1	2792	2792		ca mama	1	4454	4454	0	0		0	1	740	256
1	89	3	1	0	27.3852	1	3	3	1	1	0	0	18	0	0	295	0	0	2952	0	0	295	0	0	295	0	1	2792	2792		go y piso pelvico	1	3444	3444	0	0		0	1	740	256
1	46	2	1	0	18.0802	0	1	3	0	1	0	0	17	3	3	295	885	0	2952	0	0	295	0	0	295	0	1	2792	2792		go y piso pelvico	1	3444	3444	0	0		0	1	740	256
1	53	2	1	1	31.6443	1	2	2	0	1	0	0	14	2	2	295	590	0	2952	0	0	295	0	0	295	0	1	2792	2792		h pared	1	61434	61434	0	0		0	1	740	256
1	54	2	1	1	23.1837	0	3	3	1	1	0	0	18	11	11	295	3245	0	2952	0	0	295	0	0	295	0	1	2792	2792		ca colon	1	135272	135272	0	0		0	1	740	256
1	73	3	1	1	21.3382	0	3	2	1	1	0	0	15	2	2	295	590	0	2952	0	0	295	0	0	295	0	1	2792	2792		gastrect	1	5225	5225	0	0		0	1	740	256
1	49	2	1	0	24.6711	0	1	3	0	0	0	0	19	2	2	295	590	0	2952	0	0	295	0	0	295	0	1	2792	2792		h ing	1	8449	8449	0	0		0	1	740	256
1	56	2	1	1	31.3146	1	1	3	0	0	0	0	19	1	1	295	295	0	2952	0	0	295	0	0	295	0	1	2792	2792		h ing	1	8449	8449	0	0		0	1	740	256
1	62	3	1	0	8.65651	0	2	2	0	1	0	0	14	1	1	295	295	0	2952	0	0	295	0	0	295	0	1	2792	2792		h pared	1	61434	61434	0	0		0	1	740	256
1	46	2	1	0	32.0204	1	3	2	0	1	0	0	14	3	3	295	885	0	2952	0	0	295	0	0	295	0	1	2792	2792		ccl	1	3002	3002	0	0		0	1	740	256
1	70	3	1	1	28.5483	1	1	2	0	1	0	0	14	0	0	295	0	0	2952	0	0	295	0	0	295	0	1	2792	2792		h pared	1	61434	61434	0	0		0	1	740	256
1	50	2	1	0	27.1918	1	1	2	0	1	0	0	14	2	2	295	590	0	2952	0	0	295	0	0	295	0	1	2792	2792		ccl	1	3002	3002	0	0		0	1	740	256
1	54	2	1	0	27.4658	1	2	3	0	0	0	0	19	4	4	295	1180	0	2952	0	0	295	0	0	295	0	1	2792	2792		h ing	1	8449	8449	0	0		0	1	740	256
1	66	3	1	0	17.9817	0	2	3	0	0	0	0	19	3	3	295	885	0	2952	0	0	295	0	0	295	0	1	2792	2792		h ing	1	8449	8449	0	0		0	1	740	256
1	82	3	1	0	25.9695	1	3	2	0	1	0	0	14	1	1	295	295	0	2952	0	0	295	0	0	295	0	1	2792	2792		h pared	1	61434	61434	0	0		0	1	740	256
1	35	1	0	0	35.3386	1	1	3	1	1	0	0	18	3	3	295	885	0	2952	0	0	295	0	0	295	0	1	2792	2792		go y piso pelvico	1	3444	3444	0	0		0	1	740	256
1	54	2	1	1	27.7008	1	2	2	0	1	0	0	14	0	0	295	0	0	2952	0	0	295	0	0	295	0	1	2792	2792		h pared	1	61434	61434	0	0		0	1	740	256
1	49	2	1	0	32.7932	1	1	3	1	1	0	0	18	0	0	295	0	0	2952	0	0	295	0	0	295	0	1	2792	2792		go y piso pelvico	1	3444	3444	0	0		0	1	740	256
1	85	3	1	0	27.1725	1	3	3	1	0	0	0	1	7	7	295	2065	0	2952	0	0	295	0	0	295	0	1	2792	2792		cara y cuello	1	2013	2013	0	0		0	1	740	256
1	60	3	1	0	33.3318	1	3	1	1	1	0	0	6	3	3	295	885	0	2952	0	0	295	0	0	295	0	1	2792	2792		cara y cuello	1	2013	2013	0	0		0	1	740	256
1	76	3	1	0	30.6122	1	2	2	1	1	0	0	15	3	3	295	885	0	2952	0	1	295	295	4	295	1180	1	2792	2792		ca renal	1	5204	5204	0	0		0	1	740	256	92	4415.55	0		28	3244	6	11543
1	56	2	1	1	29.2421	1	1	3	0	0	0	0	19	0	0	295	0	0	2952	0	0	295	0	0	295	0	1	2792	2792		h ing	1	8449	8449	0	0		0	1	740	256
1	51	2	1	0	38.0886	1	2	2	0	1	0	0	16	2	2	295	590	0	2952	0	0	295	0	0	295	0	1	2792	2792		h hiatal	1	2889	2889	0	0		0	1	740	256
1	72	3	2	0	33.2275	1	2	3	1	0	0	0	1	2	2	295	590	0	2952	0	0	295	0	0	295	0	1	2792	2792		cara y cuello	1	2013	2013	0	0		0	1	740	256
1	64	3	1	0	28.3039	1	1	2	0	1	0	0	14	2	2	295	590	0	2952	0	0	295	0	0	295	0	1	2792	2792		h pared	1	61434	61434	0	0		0	1	740	256
1	71	3	1	1	22.0317	0	2	3	1	0	0	0	1	2	2	295	590	0	2952	0	0	295	0	0	295	0	1	2792	2792		cara y cuello	1	2013	2013	0	0		0	1	740	256
1	65	3	1	0	19.4363	0	1	3	1	1	0	0	18	3	3	295	885	0	2952	0	0	295	0	0	295	0	1	2792	2792		go y piso pelvico	1	3444	3444	0	0		0	1	740	256
1	62	3	1	0	26.398	1	2	3	1	1	0	0	18	13	13	295	3835	0	2952	0	0	295	0	0	295	0	1	2792	2792		ca colon	1	135272	135272	0	0		0	1	740	256
1	72	3	1	0	34.2403	1	2	2	0	1	0	0	14	3	3	295	885	0	2952	0	0	295	0	0	295	0	1	2792	2792		h pared	1	61434	61434	0	0		0	1	740	256
1	62	3	1	0	24.653	0	2	3	1	1	1	1	18	15	15	295	4425	0	2952	0	0	295	0	0	295	0	1	2792	2792		ca colon	1	135272	135272	0	0		0	1	740	256
1	75	3	1	1	21.2191	0	1	1	0	1	0	0	12	8	8	295	2360	0	2952	0	0	295	0	0	295	0	1	2792	2792		toracoscopia	1	10607	10607	lobectomia	1	3627	3627	1	740	256
1	53	2	1	1	33.1633	1	2	3	1	1	0	0	18	2	2	295	590	0	2952	0	0	295	0	0	295	0	1	2792	2792		go y piso pelvico	1	3444	3444	0	0		0	1	740	256
1	52	2	1	1	25.1808	1	1	3	0	0	0	0	19	0	0	295	0	0	2952	0	0	295	0	0	295	0	1	2792	2792		h ing	1	8449	8449	0	0		0	1	740	256
1	40	2	1	1	23.5666	0	1	3	1	1	1	0	18	30	16	295	4720	14	2952	41328	1	295	295	4	295	1180	1	2792	2792		int delg	1	2889	2889	0	0		0	1	740	256	290	9871.9	1	330	293	115360	6	6782
1	46	2	2	0	44.1207	1	3	3	0	0	0	0	7	3	3	295	885	0	2952	0	0	295	0	0	295	0	1	2792	2792		cara y cuello	1	2013	2013	0	0		0	1	740	256
1	50	2	1	1	28.7274	1	1	2	0	1	0	0	14	2	2	295	590	0	2952	0	0	295	0	0	295	0	1	2792	2792		h pared	1	61434	61434	0	0		0	1	740	256
1	59	2	1	0	28.764	1	1	3	1	1	0	0	18	3	3	295	885	0	2952	0	0	295	0	0	295	0	1	2792	2792		go y piso pelvico	1	3444	3444	0	0		0	1	740	256
1	32	1	0	1	30.8532	1	2	3	0	1	1	0	17	12	12	295	3540	0	2952	0	1	295	295	0	295	0	1	2792	2792		int delg	1	2889	2889	0	0		0	1	740	256	145	3497.17	1	330	71	29316	8	4288
1	52	2	1	0	25.1039	1	3	1	1	1	0	0	10	2	2	295	590	0	2952	0	0	295	0	0	295	0	1	2792	2792		columna	1	6629	6629	0	0		0	1	740	256
1	44	2	1	0	35.5248	1	1	3	0	1	0	0	17	0	0	295	0	0	2952	0	0	295	0	0	295	0	1	2792	2792		go y piso pelvico	1	3444	3444	0	0		0	1	740	256
1	47	2	1	0	35.4191	1	1	2	0	1	0	0	14	2	2	295	590	0	2952	0	0	295	0	0	295	0	1	2792	2792		h pared	1	61434	61434	0	0		0	1	740	256
1	56	2	1	1	26.0375	1	1	3	0	0	0	0	19	0	0	295	0	0	2952	0	0	295	0	0	295	0	1	2792	2792		h ing	1	8449	8449	0	0		0	1	740	256
1	46	2	1	0	29.5553	1	2	2	0	1	0	0	14	3	3	295	885	0	2952	0	0	295	0	0	295	0	1	2792	2792		ccl	1	3002	3002	0	0		0	1	740	256
1	34	1	0	0	52.1861	1	1	2	0	1	0	0	16	2	2	295	590	0	2952	0	0	295	0	0	295	0	1	2792	2792		h hiatal	1	2889	2889	0	0		0	1	740	256
1	66	3	1	1	24.8358	0	1	3	0	0	0	0	19	3	3	295	885	0	2952	0	0	295	0	0	295	0	1	2792	2792		h ing	1	8449	8449	0	0		0	1	740	256
1	73	3	1	1	36.0519	1	3	1	0	1	0	0	8	3	3	295	885	0	2952	0	0	295	0	0	295	0	1	2792	2792		coils y stents	1	74712	74712	0	0		0	1	740	256
1	73	3	1	0	25.3333	1	1	3	0	1	0	0	17	0	0	295	0	0	2952	0	0	295	0	0	295	0	1	2792	2792		go y piso pelvico	1	3444	3444	0	0		0	1	740	256
1	39	1	0	0	41.2594	1	1	3	0	1	0	0	17	0	0	295	0	0	2952	0	0	295	0	0	295	0	1	2792	2792		go y piso pelvico	1	3444	3444	0	0		0	1	740	256
2	26	1	2	0	22.8928	0	2	1	1	0	0	0	1	9	3	295	885	6	2952	17712	0	295	0	0	295	0	1	2792	2792		toracoscopia	1	10607	10607	lobectomia	1	3627	3627	1	740	256
2	37	1	0	0	22.2222	0	3	1	0	1	1	0	13	51	41	295	12095	10	2952	29520	0	295	0	0	295	0	1	2792	2792		toracoscopia	1	10607	10607	0	0		0	1	740	256
2	47	2	1	0	22.213	0	3	1	1	1	0	0	10	49	49	295	14455	0	2952	0	0	295	0	0	295	0	1	2792	2792		toracoscopia	1	10607	10607	0	0		0	1	740	256
2	41	2	1	1	22.0386	0	3	1	0	1	1	1	12	12	12	295	3540	0	2952	0	1	295	295	2	295	590	1	2792	2792		clavicula	1	6629	6629	0	0		0	1	740	256	151	4787.9	0		109	11945	5	9652
2	64	3	1	1	24.977	1	3	1	0	1	1	1	12	25	25	295	7375	0	2952	0	0	295	0	0	295	0	1	2792	2792		toracoscopia	1	10607	10607	lobectomia	1	3627	3627	1	740	256
2	56	2	1	0	31.1111	1	3	1	0	1	1	1	13	11	9	295	2655	2	2952	5904	0	295	0	0	295	0	1	2792	2792		toracoscopia	1	10607	10607	0	0		0	1	740	256
2	24	1	0	0	39.0625	1	3	1	0	1	0	0	13	20	20	295	5900	0	2952	0	0	295	0	0	295	0	1	2792	2792		reseccion	1	4081	4081	0	0		0	1	740	256
2	24	1	2	1	25.7778	1	3	3	1	0	0	1	1	46	43	295	12685	3	2952	8856	2	295	590	3	295	885	2	2792	5584		laringe	1	1105	1105	lape	1	2013	2013	1	740	256	488	32211.7	0		148	15560	13	7625
2	77	3	1	0	26.6667	1	3	1	1	1	1	0	10	33	0	295	0	33	2952	97416	1	295	295	2	295	590	1	2792	2792		toracoscopia	1	10607	10607	0	0		0	1	740	256	290	27007	0		52	6762	13	7625
2	56	2	1	0	28.0612	1	3	1	1	1	0	0	10	10	4	295	1180	6	2952	17712	2	295	590	1	295	295	1	2792	2792		toracoscopia	1	10607	10607	0	0		0	1	740	256	88	4449.86	0		42	3046	8	5219
2	50	2	1	0	25.3906	1	3	1	0	1	0	0	13	63	63	295	18585	0	2952	0	0	295	0	0	295	0	1	2792	2792		toracoscopia	1	10607	10607	0	0		0	1	740	256
2	51	2	1	1	25.7117	1	3	1	0	1	0	0	12	24	12	295	3540	12	2952	35424	0	295	0	0	295	0	1	2792	2792		toracoscopia	1	10607	10607	0	0		0	1	740	256
2	64	3	1	0	29.6665	1	3	1	1	1	0	0	10	7	7	295	2065	0	2952	0	0	295	0	0	295	0	1	2792	2792		lobectomia	1	3627	3627	0	0		0	1	740	256	97	4587.64	0		13	1051	6	4669
2	47	2	1	1	24.6094	0	3	1	0	1	0	0	13	16	15	295	4425	1	2952	2952	0	295	0	0	295	0	1	2792	2792		toracoscopia	1	10607	10607	0	0		0	1	740	256
2	84	3	1	0	25.1532	1	3	1	0	1	1	1	12	17	0	295	0	17	2952	50184	0	295	0	0	295	0	1	2792	2792		toracoscopia	1	10607	10607	lobectomia	1	3627	3627	1	740	256
2	27	1	0	0	31.2452	1	3	1	0	1	0	0	12	20	18	295	5310	2	2952	5904	1	295	295	2	295	590	2	2792	5584		reseccion	1	3622	3622	decorticacion	1	4797	4797	2	740	256	209	12700.2	1	330	43	4453	7	6572
2	30	1	0	1	29.7578	1	3	1	0	1	0	0	13	17	0	295	0	17	2952	50184	0	295	0	0	295	0	1	2792	2792		toracoscopia	1	10607	10607	0	0		0	1	740	256
2	90	3	1	1	22.4913	0	3	1	0	1	0	0	13	0	0	295	0	0	2952	0	0	295	0	0	295	0	1	2792	2792		toracoscopia	1	10607	10607	lobectomia	1	3627	3627	1	740	256
2	54	2	1	0	21.3039	0	3	1	0	1	0	0	13	0	0	295	0	0	2952	0	0	295	0	0	295	0	1	2792	2792		toracoscopia	1	10607	10607	0	0		0	1	740	256
2	40	2	1	0	19.9792	0	3	1	0	1	1	0	13	57	57	295	16815	0	2952	0	0	295	0	0	295	0	1	2792	2792		toracoscopia	1	10607	10607	0	0		0	1	740	256
2	60	3	1	1	22.2063	0	2	3	0	1	1	1	17	7	0	295	0	7	2952	20664	0	295	0	0	295	0	1	2792	2792		recto	1	5380	5380	0	0		0	1	740	256
2	58	2	1	1	18.3594	0	3	1	1	1	1	1	10	25	18	295	5310	7	2952	20664	0	295	0	0	295	0	1	2792	2792		cara y cuello	1	2013	2013	0	0		0	1	740	256
2	60	3	1	0	28.959	1	2	3	0	0	0	0	22	8	6	295	1770	2	2952	5904	0	295	0	0	295	0	1	2792	2792		amputacion	1	2608	2608	0	0		0	1	740	256
2	55	2	1	1	29.4321	1	3	1	0	1	1	1	12	32	22	295	6490	10	2952	29520	0	295	0	0	295	0	1	2792	2792		toracoscopia	1	10607	10607	lobectomia	1	3627	3627	1	740	256
2	77	3	1	0	30.2222	1	3	1	1	1	1	0	10	19	19	295	5605	0	2952	0	0	295	0	1	295	295	1	2792	2792		toracoscopia	1	10607	10607	0	0		0	1	740	256	28	519.2	0		13	1051	4	4478
2	54	2	1	0	28.9746	1	3	1	0	1	0	0	12	61	54	295	15930	7	2952	20664	0	295	0	3	295	885	1	2792	2792		h diafragmatica	1	2889	2889	lobectomia	1	3627	3627	1	740	256	131	961.16	0		36	3181	3	3624
2	45	2	1	1	30.8463	1	3	1	1	1	1	1	10	19	13	295	3835	6	2952	17712	0	295	0	0	295	0	1	2792	2792		toracoscopia	1	10607	10607	0	0		0	1	740	256
2	29	1	0	0	27.7743	1	3	1	0	1	0	0	13	16	15	295	4425	1	2952	2952	0	295	0	0	295	0	1	2792	2792		traquea	1	1202	1202	0	0		0	1	740	256
2	42	2	2	1	27.5862	1	3	3	1	0	0	0	21	20	20	295	5900	0	2952	0	0	295	0	0	295	0	1	2792	2792		biopsia	1	1016	1016	0	0		0	1	740	256
2	68	3	1	1	21.4844	0	2	2	1	1	1	0	15	15	15	295	4425	0	2952	0	0	295	0	0	295	0	1	2792	2792		whipple	1	135272	135272	0	0		0	1	740	256
2	75	3	1	1	26.6728	1	2	2	0	1	1	0	14	72	72	295	21240	0	2952	0	1	295	295	3	295	885	1	2792	2792		ccl	1	3002	3002	0	0		0	1	740	256	660	46005.9	0		209	24082	16	17844
2	56	2	1	1	32.0459	1	3	1	0	1	1	0	12	36	35	295	10325	1	2952	2952	0	295	0	0	295	0	1	2792	2792		toracoscopia	1	10607	10607	lobectomia	1	3627	3627	1	740	256
2	58	2	1	1	32.2708	1	3	1	1	1	1	1	10	35	34	295	10030	1	2952	2952	0	295	0	0	295	0	1	2792	2792		toracoscopia	1	10607	10607	0	0		0	1	740	256
2	56	2	1	0	37.5274	1	3	1	0	1	1	1	12	13	13	295	3835	0	2952	0	0	295	0	0	295	0	1	2792	2792		toracoscopia	1	10607	10607	0	0		0	1	740	256
2	52	2	1	1	18.5185	0	3	1	1	1	1	1	10	28	19	295	5605	9	2952	26568	1	295	295	4	295	1180	1	2792	2792		toracoscopia	1	10607	10607	0	0		0	1	740	256	352	18918.4	1	330	150	17004	14	15817
2	27	1	0	0	21.2953	0	3	1	1	1	0	0	10	11	10	295	2950	1	2952	2952	0	295	0	2	295	590	1	2792	2792		reseccion	1	4081	4081	0	0		0	1	740	256	137	9154.66	0		61	6292	6	7847
2	29	1	0	0	31.9559	1	1	3	0	1	1	0	17	15	10	295	2950	5	2952	14760	0	295	0	0	295	0	1	2792	2792		go y piso pelvico	1	3444	3444	0	0		0	1	740	256
2	22	1	0	1	14.0051	0	3	1	0	1	1	0	12	56	35	295	10325	21	2952	61992	0	295	0	0	295	0	1	2792	2792		toracoscopia	1	10607	10607	0	0		0	1	740	256
2	28	1	0	0	25.2826	1	3	1	1	1	0	0	10	25	24	295	7080	1	2952	2952	0	295	0	0	295	0	1	2792	2792		toracoscopia	1	10607	10607	0	0		0	1	740	256
2	28	1	0	0	21.6041	0	3	1	0	1	0	0	13	11	10	295	2950	1	2952	2952	0	295	0	0	295	0	1	2792	2792		toracoscopia	1	10607	10607	0	0		0	1	740	256
2	37	1	0	0	28.5075	1	3	1	0	1	1	1	12	31	31	295	9145	0	2952	0	0	295	0	0	295	0	1	2792	2792		toracoscopia	1	10607	10607	lobectomia	1	3627	3627	1	740	256
2	56	2	1	0	32.8707	1	3	1	1	1	0	0	10	31	31	295	9145	0	2952	0	0	295	0	0	295	0	1	2792	2792		toracoscopia	1	10607	10607	0	0		0	1	740	256
2	60	3	1	1	20.6575	0	3	1	0	1	1	1	12	32	32	295	9440	0	2952	0	0	295	0	0	295	0	1	2792	2792		toracoscopia	1	10607	10607	lobectomia	1	3627	3627	1	740	256
2	39	1	0	1	20.9042	0	3	1	0	1	1	1	13	16	13	295	3835	3	2952	8856	0	295	0	0	295	0	1	2792	2792		reseccion mediastino	1	4081	4081	0	0		0	1	740	256
2	51	2	1	0	25.6312	1	3	3	1	1	0	0	18	29	26	295	7670	3	2952	8856	0	295	0	0	295	0	1	2792	2792		go y piso pelvico	1	3444	3444	0	0		0	1	740	256
2	30	1	0	1	30.4832	1	3	1	0	1	0	0	13	3	0	295	0	3	2952	8856	0	295	0	0	295	0	1	2792	2792		toracoscopia	1	10607	10607	0	0		0	1	740	256
2	63	3	1	1	32.112	1	3	1	1	1	1	0	9	24	24	295	7080	0	2952	0	0	295	0	0	295	0	1	2792	2792		esofago	1	3256	3256	0	0		0	1	740	256
2	67	3	1	0	29.3848	1	3	1	0	1	0	0	13	30	30	295	8850	0	2952	0	0	295	0	0	295	0	1	2792	2792		toracoscopia	1	10607	10607	0	0		0	1	740	256
2	48	2	1	0	26.9531	1	3	1	0	1	1	0	13	5	0	295	0	5	2952	14760	0	295	0	0	295	0	1	2792	2792		toracoscopia	1	10607	10607	0	0		0	1	740	256
2	55	2	1	0	31.1728	1	3	1	0	1	1	0	13	5	0	295	0	5	2952	14760	0	295	0	0	295	0	1	2792	2792		toracoscopia	1	10607	10607	0	0		0	1	740	256
2	56	2	1	0	19.0443	0	3	1	0	1	0	0	13	32	32	295	9440	0	2952	0	0	295	0	2	295	590	1	2792	2792		toracoscopia	1	10607	10607	0	0		0	1	740	256	499	20974.1	0		37	4135	6	5148
2	56	2	1	0	22.7204	0	2	2	0	1	0	0	16	9	9	295	2655	0	2952	0	0	295	0	0	295	0	1	2792	2792		h hiatal	1	2889	2889	0	0		0	1	740	256
2	43	2	1	1	21.8776	0	3	1	0	1	0	0	13	5	0	295	0	5	2952	14760	0	295	0	0	295	0	1	2792	2792		toracoscopia	1	10607	10607	0	0		0	1	740	256
2	22	1	0	0	19.025	0	3	1	0	1	1	0	13	11	9	295	2655	2	2952	5904	2	295	590	2	295	590	2	2792	5584		ca colon	1	135272	135272	toracosc	1	10607	10607	2	1480	512	283	12829.9	1	330	174	18828	2	762
2	20	1	0	0	19.025	0	3	1	0	1	1	0	13	21	19	295	5605	2	2952	5904	2	295	590	3	295	885	2	2792	5584		ca colon	1	135272	135272	toracosc	1	10607	10607	2	1480	512	283	12829.9	1	330	174	18828	2	762
2	35	1	0	0	36.5713	1	3	1	1	1	0	0	10	4	0	295	0	4	2952	11808	0	295	0	0	295	0	1	2792	2792		toracoscopia	1	10607	10607	0	0		0	1	740	256	57	2410.86	0		21	2964	5	4813
2	39	1	0	1	24.2215	0	3	1	1	1	0	0	10	19	17	295	5015	2	2952	5904	0	295	0	4	295	1180	1	2792	2792		toracoscopia	1	10607	10607	0	0		0	1	740	256	183	12680.5	0		12	992	2	3329
2	37	1	0	1	27.993	1	1	3	1	1	1	0	18	12	12	295	3540	0	2952	0	0	295	0	0	295	0	1	2792	2792		ca colon	1	135272	135272	0	0		0	1	740	256
2	48	2	1	1	20.5761	0	3	1	0	1	1	0	13	46	46	295	13570	0	2952	0	0	295	0	0	295	0	1	2792	2792		reseccion mediastino	1	4081	4081	0	0		0	1	740	256
2	58	2	1	1	26.3702	1	3	1	1	1	0	0	10	38	38	295	11210	0	2952	0	0	295	0	0	295	0	1	2792	2792		qx laparoscopica	1	13889	13889	0	0		0	1	740	256
2	60	3	1	0	31.2452	1	3	1	0	1	0	0	13	26	9	295	2655	17	2952	50184	2	295	590	11	295	3245	1	2792	2792		lobectomia	1	4081	4081	lobectomia	1	3627	3627	1	740	256	313	17520.2	0		105	11040	13	12771
2	72	3	1	0	18.0785	0	3	1	1	1	1	1	10	30	30	295	8850	0	2952	0	0	295	0	0	295	0	1	2792	2792		qx laparoscopica	1	13889	13889	0	0		0	1	740	256
2	42	2	1	1	18.3655	0	3	3	1	0	1	1	1	4	2	295	590	2	2952	5904	0	295	0	10	295	2950	1	2792	2792		tumor mediastino	1	4081	4081	0	0		0	1	740	256	86	2667.28	0		57	6333	9	8293
2	35	1	0	0	28.6726	1	3	1	1	1	0	0	10	8	8	295	2360	0	2952	0	0	295	0	0	295	0	1	2792	2792		toracoscopia	1	10607	10607	0	0		0	1	740	256
2	68	3	1	1	33.3195	1	3	1	1	1	1	1	10	14	12	295	3540	2	2952	5904	2	295	590	1	295	295	1	2792	2792		lobectomia	1	3627	3627	0	0		0	1	740	256	139	5869.8	0		14	1242	7	5483
2	67	3	1	1	18.026	0	3	1	0	1	0	0	13	25	25	295	7375	0	2952	0	0	295	0	0	295	0	1	2792	2792		toracoscopia	1	10607	10607	0	0		0	1	740	256
2	57	2	1	1	20.202	0	3	1	1	1	0	0	10	12	12	295	3540	0	2952	0	0	295	0	0	295	0	1	2792	2792		toracoscopia	1	10607	10607	0	0		0	1	740	256
2	39	1	0	0	29.3848	1	3	1	1	1	0	0	10	8	6	295	1770	2	2952	5904	0	295	0	0	295	0	1	2792	2792		reseccion mediastino	1	5204	5204	0	0		0	1	740	256	89	4836.62	0		67	6605	6	7847
2	45	2	1	1	31.2295	1	3	1	1	1	0	0	10	13	13	295	3835	0	2952	0	0	295	0	0	295	0	1	2792	2792		toracoscopia	1	10607	10607	0	0		0	1	740	256
2	71	3	1	1	23.9512	0	3	1	0	1	1	1	13	21	2	295	590	19	2952	56088	0	295	0	0	295	0	1	2792	2792		reseccion mediastino	1	4081	4081	0	0		0	1	740	256
2	30	1	0	0	32.8125	1	3	1	0	1	0	0	13	18	12	295	3540	6	2952	17712	0	295	0	0	295	0	1	2792	2792		toracoscopia	1	10607	10607	0	0		0	1	740	256
2	26	1	0	1	23.8281	0	3	1	0	1	1	0	13	12	6	295	1770	6	2952	17712	1	295	295	4	295	1180	2	2792	5584		toracoscopia	1	10607	10607	craneotomia	1	7336	7336	1	740	256	168	2113.8	1	330	91	8279	6	6317
2	21	1	0	1	18.6851	0	3	1	0	1	0	0	13	7	2	295	590	5	2952	14760	0	295	0	0	295	0	1	2792	2792		toracoscopia	1	10607	10607	0	0		0	1	740	256
2	20	1	0	1	18.1662	0	3	1	0	1	0	0	13	7	2	295	590	5	2952	14760	0	295	0	0	295	0	1	2792	2792		toracoscopia	1	10607	10607	0	0		0	1	740	256
2	64	3	1	1	26.1593	1	3	1	1	1	0	0	10	31	31	295	9145	0	2952	0	2	295	590	0	295	0	2	2792	5584		ca colon	1	135272	135272	toracosc	1	10607	10607	1	740	256	216	23961.8	0		25	1891	6	5240
2	36	1	0	0	38.0548	1	3	1	1	1	0	0	10	39	34	295	10030	5	2952	14760	0	295	0	0	295	0	1	2792	2792		toracoscopia	1	10607	10607	0	0		0	1	740	256
2	49	2	1	0	23.3067	0	3	1	1	1	0	0	9	27	27	295	7965	0	2952	0	0	295	0	0	295	0	1	2792	2792		esofago	1	3256	3256	0	0		0	1	740	256
2	57	2	1	1	27.4077	1	3	1	0	1	1	1	13	22	21	295	6195	1	2952	2952	0	295	0	0	295	0	1	2792	2792		trombolisis	1	2217	2217	0	0		0	1	740	256
2	58	2	1	0	37.0987	1	3	1	0	1	0	0	13	7	7	295	2065	0	2952	0	0	295	0	0	295	0	1	2792	2792		toracoscopia	1	10607	10607	lobectomia	1	3627	3627	1	740	256
2	54	2	1	0	32.8947	1	3	2	1	1	0	0	15	58	58	295	17110	0	2952	0	0	295	0	0	295	0	1	2792	2792		colon con engrapadora	1	135272	135272	0	0		0	1	740	256
2	33	1	0	0	31.6443	1	3	3	0	1	0	0	17	4	0	295	0	4	2952	11808	0	295	0	0	295	0	1	2792	2792		cara y cuello	1	2013	2013	0	0		0	1	740	256
2	20	1	0	0	26.3702	1	3	1	0	1	1	1	12	5	4	295	1180	1	2952	2952	0	295	0	0	295	0	1	2792	2792		toracoscopia	1	10607	10607	lobectomia	1	3627	3627	1	740	256
2	62	3	1	1	38.0548	1	3	1	1	1	1	0	6	21	21	295	6195	0	2952	0	0	295	0	0	295	0	1	2792	2792		cara y cuello	1	2013	2013	0	0		0	1	740	256
2	66	3	1	1	23.3067	0	2	2	1	1	1	1	15	23	23	295	6785	0	2952	0	0	295	0	0	295	0	1	2792	2792		gastrect	1	5225	5225	0	0		0	1	740	256
2	33	1	0	1	27.4077	1	3	1	1	1	1	1	10	13	10	295	2950	3	2952	8856	0	295	0	0	295	0	1	2792	2792		reseccion mediastino	1	4081	4081	0	0		0	1	740	256
2	68	3	1	1	37.0987	1	3	1	0	1	1	0	13	17	16	295	4720	1	2952	2952	0	295	0	0	295	0	1	2792	2792		toracoscopia	1	10607	10607	0	0		0	1	740	256
2	58	2	1	1	32.8947	1	3	1	0	1	1	0	13	17	16	295	4720	1	2952	2952	0	295	0	0	295	0	1	2792	2792		toracoscopia	1	10607	10607	0	0		0	1	740	256
2	63	3	1	1	31.6443	1	3	1	0	1	1	1	13	27	16	295	4720	11	2952	32472	2	295	590	5	295	1475	1	2792	2792		reseccion mediastino	1	4081	4081	0	0		0	1	740	256	336	8342.01	0		202	19712	12	10787
2	71	3	1	1	26.3702	1	3	1	1	1	0	0	10	33	33	295	9735	0	2952	0	0	295	0	0	295	0	1	2792	2792		toracoscopia	1	10607	10607	0	0		0	1	740	256
2	59	2	1	0	23.3067	0	3	1	0	1	0	0	13	19	19	295	5605	0	2952	0	0	295	0	0	295	0	1	2792	2792		h diafragmatica	1	2889	2889	0	0		0	1	740	256
2	67	3	1	0	26.2596	1	3	1	1	1	1	0	10	12	12	295	3540	0	2952	0	0	295	0	0	295	0	1	2792	2792		reseccion mediastino	1	4081	4081	0	0		0	1	740	256
2	61	3	1	1	31.6443	1	3	1	0	1	0	0	13	9	3	295	885	6	2952	17712	0	295	0	0	295	0	1	2792	2792		toracoscopia	1	10607	10607	0	0		0	1	740	256
2	39	1	0	1	32.0459	1	3	1	0	1	0	0	13	13	7	295	2065	6	2952	17712	0	295	0	0	295	0	1	2792	2792		reseccion mediastino	1	4081	4081	0	0		0	1	740	256
2	48	2	1	1	18.9388	0	3	1	1	1	0	0	10	14	14	295	4130	0	2952	0	2	295	590	10	295	2950	1	2792	2792		toracoscopia	1	10607	10607	0	0		0	1	740	256	171	9647.74	0		60	4108	8	14260
2	42	2	1	0	38.0548	1	3	3	1	0	0	0	21	52	52	295	15340	0	2952	0	0	295	0	0	295	0	1	2792	2792		biopsia	1	1016	1016	0	0		0	1	740	256
2	49	2	1	1	23.3067	0	3	1	1	1	0	0	10	120	120	295	35400	0	2952	0	0	295	0	0	295	0	1	2792	2792		toracoscopia	1	10607	10607	0	0		0	1	740	256
2	45	2	1	1	27.4077	1	3	1	0	1	1	0	13	6	6	295	1770	0	2952	0	0	295	0	0	295	0	1	2792	2792		toracoscopia	1	10607	10607	lobectomia	1	3627	3627	1	740	256
2	54	2	2	1	37.0987	1	3	3	1	0	0	0	1	34	34	295	10030	0	2952	0	0	295	0	0	295	0	1	2792	2792		cara y cuello	1	2013	2013	0	0		0	1	740	256
2	68	3	1	1	32.8947	1	3	1	0	1	0	0	13	8	8	295	2360	0	2952	0	0	295	0	0	295	0	1	2792	2792		toracoscopia	1	10607	10607	0	0		0	1	740	256
2	48	2	1	0	31.6443	1	3	1	0	1	0	0	13	30	30	295	8850	0	2952	0	0	295	0	0	295	0	1	2792	2792		toracoscopia	1	10607	10607	0	0		0	1	740	256
2	24	1	0	0	26.3702	1	1	3	1	1	0	0	18	17	0	295	0	17	2952	50184	0	295	0	0	295	0	1	2792	2792		go y piso pelvico	1	3444	3444	0	0		0	1	740	256
2	54	2	1	0	23.3091	0	3	1	1	1	0	0	6	9	3	295	885	6	2952	17712	0	295	0	0	295	0	1	2792	2792		cara y cuello	1	2013	2013	0	0		0	1	740	256
2	28	1	0	1	19.6052	0	3	1	0	1	1	1	12	45	45	295	13275	0	2952	0	0	295	0	0	295	0	1	2792	2792		toracoscopia	1	10607	10607	lobectomia	1	3627	3627	1	740	256
2	26	1	0	1	17.1468	0	3	1	0	1	1	0	13	10	10	295	2950	0	2952	0	1	295	295	0	295	0	1	2792	2792		decorticacion	1	4797	4797	0	0		0	1	740	256	62	4757.5	0		19	1441	7	5962
2	47	2	1	1	23.3091	0	3	1	1	1	1	1	10	28	28	295	8260	0	2952	0	0	295	0	0	295	0	1	2792	2792		toracoscopia	1	10607	10607	0	0		0	1	740	256
2	59	2	1	0	23.3091	0	2	1	0	1	1	0	13	22	20	295	5900	2	2952	5904	0	295	0	0	295	0	1	2792	2792		toracoscopia	1	10607	10607	0	0		0	1	740	256
2	71	3	1	1	19.6052	0	3	1	0	1	1	1	8	29	28	295	8260	1	2952	2952	0	295	0	0	295	0	1	2792	2792		valvula cardiaca	1	7733	7733	0	0		0	1	740	256
2	38	1	0	0	23.3091	0	3	1	1	1	0	0	10	14	14	295	4130	0	2952	0	0	295	0	1	295	295	1	2792	2792		toracoscopia	1	10607	10607	0	0		0	1	740	256	47	2910.4	0		9	567	7	5483
2	38	1	0	0	23.3091	0	3	1	0	1	0	0	5	22	22	295	6490	0	2952	0	0	295	0	1	295	295	1	2792	2792		toracoscopia	1	10607	10607	0	0		0	1	740	256	27	284.4	0		9	567	7	5483
2	44	2	1	1	19.6052	0	3	3	0	0	0	0	22	10	7	295	2065	3	2952	8856	0	295	0	0	295	0	1	2792	2792		decorticacion	1	4797	4797	0	0		0	1	740	256	116	7286.45	0		9	567	4	3959
2	49	2	1	1	23.3091	0	3	1	0	1	0	0	13	16	16	295	4720	0	2952	0	0	295	0	0	295	0	1	2792	2792		h diafragmatica	1	2889	2889	0	0		0	1	740	256
2	29	1	0	1	19.6052	0	3	1	1	1	1	0	10	5	0	295	0	5	2952	14760	0	295	0	0	295	0	1	2792	2792		toracoscopia	1	10607	10607	0	0		0	1	740	256
2	54	2	1	0	24.6094	0	3	1	1	1	1	1	10	15	15	295	4425	0	2952	0	0	295	0	0	295	0	1	2792	2792		toracoscopia	1	10607	10607	0	0		0	1	740	256
2	36	1	0	1	24.6097	0	3	1	0	1	0	0	13	4	4	295	1180	0	2952	0	0	295	0	0	295	0	1	2792	2792		traquea	1	1202	1202	0	0		0	1	740	256	60	3399.36	0		13	1051	3	4143
2	53	2	1	0	23.3091	0	2	2	0	1	0	0	14	19	19	295	5605	0	2952	0	0	295	0	0	295	0	1	2792	2792		riñon	1	5204	5204	0	0		0	1	740	256
2	47	2	1	1	19.6052	0	3	1	1	1	0	0	10	8	5	295	1475	3	2952	8856	0	295	0	0	295	0	1	2792	2792		toracoscopia	1	10607	10607	0	0		0	1	740	256
2	29	1	0	0	27.9904	1	3	1	0	1	1	0	13	10	9	295	2655	1	2952	2952	0	295	0	0	295	0	1	2792	2792		toracoscopia	1	10607	10607	0	0		0	1	740	256
2	65	3	3	0	30.116	1	3	3	1	0	0	0	1	5	4	295	1180	1	2952	2952	0	295	0	0	295	0	1	2792	2792		cara y cuello	1	2013	2013	0	0		0	1	740	256
2	33	1	0	0	18.2563	0	3	1	0	1	1	0	13	66	66	295	19470	0	2952	0	3	295	885	4	295	1180	1	2792	2792		esofago	1	3256	3256	0	0		0	1	740	256	850	55576.3	0		112	7967	13	10617
2	20	1	0	1	23.3091	0	3	1	0	1	0	0	13	52	49	295	14455	3	2952	8856	0	295	0	0	295	0	1	2792	2792		toracoscopia	1	10607	10607	lobectomia	1	3627	3627	1	740	256
2	61	3	1	1	23.3091	0	3	1	0	1	0	0	12	20	20	295	5900	0	2952	0	0	295	0	0	295	0	1	2792	2792		toracoscopia	1	10607	10607	lobectomia	1	3627	3627	1	740	256
2	69	3	1	0	19.6052	0	3	1	1	1	0	0	10	8	8	295	2360	0	2952	0	0	295	0	0	295	0	1	2792	2792		toracoscopia	1	10607	10607	0	0		0	1	740	256
2	41	2	1	1	27.9904	1	3	1	0	1	0	0	13	6	6	295	1770	0	2952	0	1	295	295	3	295	885	1	2792	2792		toracoscopia	1	10607	10607	0	0		0	1	740	256	62	4407	0		24	1700	10	11484
2	79	3	1	1	30.116	1	3	1	0	1	0	0	13	60	60	295	17700	0	2952	0	0	295	0	0	295	0	1	2792	2792		reseccion mediastino	1	4081	4081	0	0		0	1	740	256
2	81	3	1	0	31.1111	1	3	2	0	1	0	0	14	2	2	295	590	0	2952	0	0	295	0	0	295	0	1	2792	2792		riñon	1	5204	5204	0	0		0	1	740	256
2	81	3	1	0	31.1111	1	3	1	0	1	0	0	13	2	2	295	590	0	2952	0	0	295	0	0	295	0	1	2792	2792		toracoscopia	1	10607	10607	0	0		0	1	740	256
2	68	3	1	1	26.5625	1	3	1	0	1	0	0	13	37	37	295	10915	0	2952	0	0	295	0	0	295	0	1	2792	2792		toracoscopia	1	10607	10607	0	0		0	1	740	256
2	51	2	1	0	24.6097	0	3	1	1	1	0	0	10	10	10	295	2950	0	2952	0	0	295	0	0	295	0	1	2792	2792		toracoscopia	1	10607	10607	0	0		0	1	740	256
2	54	2	1	0	23.3091	0	3	1	0	1	1	1	8	15	15	295	4425	0	2952	0	0	295	0	0	295	0	1	2792	2792		coils y stents	1	74712	74712	0	0		0	1	740	256
2	57	2	1	0	19.6052	0	3	3	0	0	0	1	22	15	15	295	4425	0	2952	0	0	295	0	0	295	0	1	2792	2792		trombolisis	1	2217	2217	0	0		0	1	740	256
2	54	2	1	0	27.9904	1	3	1	0	1	1	0	12	67	65	295	19175	2	2952	5904	0	295	0	0	295	0	1	2792	2792		toracoscopia	1	10607	10607	lobectomia	1	3627	3627	1	740	256
2	71	3	1	1	30.116	1	3	1	0	1	0	0	12	52	45	295	13275	7	2952	20664	0	295	0	0	295	0	1	2792	2792		toracoscopia	1	10607	10607	lobectomia	1	3627	3627	1	740	256
2	39	1	0	1	18.2563	0	3	1	0	1	0	0	8	24	24	295	7080	0	2952	0	0	295	0	0	295	0	1	2792	2792		valvula cardiaca	1	7733	7733	0	0		0	1	740	256
2	35	1	0	1	23.3091	0	3	1	0	1	1	1	13	38	1	295	295	37	2952	109224	0	295	0	0	295	0	1	2792	2792		toracoscopia	1	10607	10607	0	0		0	1	740	256
2	61	3	1	0	23.3091	0	3	3	1	0	0	0	1	11	11	295	3245	0	2952	0	0	295	0	0	295	0	1	2792	2792		cara y cuello	1	2013	2013	0	0		0	1	740	256
2	49	2	1	1	19.6052	0	3	1	0	1	0	0	13	11	11	295	3245	0	2952	0	0	295	0	0	295	0	1	2792	2792		h diafragmatica	1	2889	2889	0	0		0	1	740	256
2	37	1	0	1	27.9904	1	3	1	1	1	1	0	10	64	64	295	18880	0	2952	0	0	295	0	0	295	0	1	2792	2792		reseccion mediastino	1	4081	4081	0	0		0	1	740	256
2	59	2	1	1	23.3091	0	3	1	0	1	0	0	13	7	7	295	2065	0	2952	0	0	295	0	0	295	0	1	2792	2792		h diafragmatica	1	2889	2889	0	0		0	1	740	256
2	48	2	1	0	19.6052	0	3	1	0	1	0	0	13	15	15	295	4425	0	2952	0	0	295	0	0	295	0	1	2792	2792		toracoscopia	1	10607	10607	0	0		0	1	740	256
2	46	2	1	1	19.0311	0	3	1	1	1	0	0	10	4	4	295	1180	0	2952	0	0	295	0	0	295	0	1	2792	2792		toracoscopia	1	10607	10607	0	0		0	1	740	256
2	56	2	1	1	30.116	1	3	1	1	1	1	0	10	12	12	295	3540	0	2952	0	0	295	0	0	295	0	1	2792	2792		toracoscopia	1	10607	10607	0	0		0	1	740	256
2	74	3	2	0	18.2563	0	3	3	0	0	0	0	22	16	16	295	4720	0	2952	0	0	295	0	0	295	0	1	2792	2792		lav exhaustivo	1	336	336	0	0		0	1	740	256
2	71	3	1	0	23.3091	0	3	1	1	1	1	1	10	23	23	295	6785	0	2952	0	0	295	0	0	295	0	1	2792	2792		toracoscopia	1	10607	10607	0	0		0	1	740	256
2	58	2	1	1	35.584	1	3	1	0	1	1	0	13	83	83	295	24485	0	2952	0	0	295	0	0	295	0	1	2792	2792		toracoscopia	1	10607	10607	0	0		0	1	740	256
2	20	1	0	1	18.5568	0	3	1	0	1	0	0	13	30	26	295	7670	4	2952	11808	1	295	295	3	295	885	1	2792	2792		sarcoma	1	3627	3627	0	0		0	1	740	256	438	24991.1	0		87	11173	7	8137
2	45	2	1	1	19.6052	0	3	1	0	1	0	0	13	38	36	295	10620	2	2952	5904	0	295	0	0	295	0	1	2792	2792		toracoscopia	1	10607	10607	0	0		0	1	740	256
2	44	2	1	1	19.0311	0	3	1	0	1	1	1	13	3	2	295	590	1	2952	2952	0	295	0	0	295	0	1	2792	2792		trombolisis	1	2217	2217	0	0		0	1	740	256
2	37	1	0	0	30.116	1	3	1	1	1	1	0	10	36	36	295	10620	0	2952	0	0	295	0	0	295	0	1	2792	2792		toracoscopia	1	10607	10607	0	0		0	1	740	256
2	50	2	1	1	18.2563	0	3	1	0	1	1	1	12	25	21	295	6195	4	2952	11808	0	295	0	0	295	0	1	2792	2792		toracoscopia	1	10607	10607	0	0		0	1	740	256
2	52	2	1	1	23.3091	0	3	1	0	1	0	0	13	75	42	295	12390	33	2952	97416	0	295	0	0	295	0	1	2792	2792		reseccion mediastino	1	4081	4081	0	0		0	1	740	256
2	67	3	1	0	35.584	1	3	1	1	1	0	0	10	28	25	295	7375	3	2952	8856	0	295	0	0	295	0	1	2792	2792		toracoscopia	1	10607	10607	0	0		0	1	740	256
2	63	3	1	0	18.5568	0	3	1	1	1	0	0	10	30	30	295	8850	0	2952	0	0	295	0	0	295	0	1	2792	2792		toracoscopia	1	10607	10607	0	0		0	1	740	256
2	73	3	1	1	27.3437	1	3	1	0	1	0	0	13	43	43	295	12685	0	2952	0	0	295	0	0	295	0	1	2792	2792		trombolisis	1	2217	2217	0	0		0	1	740	256
2	58	2	1	0	30.4272	1	3	1	1	1	1	1	10	25	25	295	7375	0	2952	0	0	295	0	0	295	0	1	2792	2792		toracoscopia	1	10607	10607	0	0		0	1	740	256
2	57	2	1	0	23.3091	0	3	1	0	1	0	0	13	10	6	295	1770	4	2952	11808	0	295	0	0	295	0	1	2792	2792		toracoscopia	1	10607	10607	0	0		0	1	740	256
2	59	2	1	1	35.584	1	3	1	0	1	0	0	13	18	18	295	5310	0	2952	0	0	295	0	0	295	0	1	2792	2792		toracoscopia	1	10607	10607	0	0		0	1	740	256
2	47	2	1	1	18.5568	0	3	3	1	0	1	1	21	2	2	295	590	0	2952	0	0	295	0	0	295	0	1	2792	2792		biopsia	1	1016	1016	0	0		0	1	740	256
2	39	1	0	0	27.3437	1	3	1	0	1	0	0	13	12	12	295	3540	0	2952	0	0	295	0	0	295	0	1	2792	2792		toracoscopia	1	10607	10607	0	0		0	1	740	256
2	62	3	1	0	26.6667	1	2	3	0	0	0	0	22	45	45	295	13275	0	2952	0	0	295	0	5	295	1475	1	2792	2792		toracoscopia	1	10607	10607	0	0		0	1	740	256	919	35664.2	0		129	18595	9	11431
2	63	3	1	1	22.3133	0	3	1	1	1	0	0	10	27	22	295	6490	5	2952	14760	0	295	0	0	295	0	1	2792	2792		toracoscopia	1	10607	10607	0	0		0	1	740	256
2	59	2	1	0	33.7149	1	3	1	0	1	0	0	13	9	9	295	2655	0	2952	0	0	295	0	0	295	0	1	2792	2792		h diafragmatica	1	2889	2889	0	0		0	1	740	256
2	56	2	1	1	20.2694	0	3	1	1	1	1	1	10	40	25	295	7375	15	2952	44280	0	295	0	0	295	0	1	2792	2792		qx laparoscopica	1	13889	13889	0	0		0	1	740	256
2	42	2	1	0	19.6072	0	3	1	0	1	1	1	12	32	32	295	9440	0	2952	0	0	295	0	0	295	0	1	2792	2792		toracoscopia	1	10607	10607	0	0		0	1	740	256
2	54	2	1	1	30.8594	1	3	1	1	1	0	0	10	33	30	295	8850	3	2952	8856	0	295	0	0	295	0	1	2792	2792		toracoscopia	1	10607	10607	0	0		0	1	740	256
2	58	2	1	1	23.5556	0	3	1	1	1	0	0	10	7	5	295	1475	2	2952	5904	0	295	0	0	295	0	1	2792	2792		toracoscopia	1	10607	10607	0	0		0	1	740	256
2	50	2	1	1	26.6667	1	3	1	1	1	1	1	10	22	22	295	6490	0	2952	0	0	295	0	0	295	0	1	2792	2792		toracoscopia	1	10607	10607	0	0		0	1	740	256
2	23	1	0	0	20.8117	0	3	1	0	1	1	1	12	7	1	295	295	6	2952	17712	1	295	295	3	295	885	1	2792	2792		lape	1	13889	13889	lobectomia	1	3627	3627	1	740	256	137	6058.48	11	3630	127	11044	3	3368
2	41	2	1	1	25.3515	1	3	1	0	1	0	0	13	31	22	295	6490	9	2952	26568	2	295	590	5	295	1475	1	2792	2792		reseccion mediastino	1	4081	4081	0	0		0	1	740	256	317	8444.53	0		202	19712	12	10787
2	27	1	0	1	16.7969	0	3	1	0	1	1	0	12	46	46	295	13570	0	2952	0	0	295	0	0	295	0	1	2792	2792		toracoscopia	1	10607	10607	lobectomia	1	3627	3627	1	740	256
2	57	2	1	1	21.7778	0	3	1	1	1	1	1	9	37	20	295	5900	17	2952	50184	1	295	295	13	295	3835	7	2792	19544		esofago	1	3256	3256	lape	6	2013	12078	1	740	256	704	86964.6	11	3630	112	11661	26	12710
2	39	1	3	0	35.6718	1	3	3	0	0	0	0	4	0	0	295	0	0	2952	0	0	295	0	0	295	0	1	2792	2792		cara y cuello	1	1105	1105	0	0		0	1	740	256
2	38	1	0	1	29.7608	1	3	1	0	1	0	0	13	23	21	295	6195	2	2952	5904	0	295	0	0	295	0	1	2792	2792		toracoscopia	1	10607	10607	0	0		0	1	740	256
2	24	1	0	0	25.9695	1	3	1	0	1	0	0	5	14	8	295	2360	6	2952	17712	0	295	0	0	295	0	1	2792	2792		timectomia	1	10607	10607	0	0		0	1	740	256
2	34	1	0	0	38.1354	1	3	1	0	1	0	0	13	13	13	295	3835	0	2952	0	0	295	0	0	295	0	1	2792	2792		toracoscopia	1	10607	10607	0	0		0	1	740	256
2	79	3	1	1	23.3844	0	3	1	1	1	0	0	10	12	12	295	3540	0	2952	0	0	295	0	0	295	0	1	2792	2792		reseccion mediastino	1	4081	4081	0	0		0	1	740	256
2	54	2	1	1	26.7698	1	3	1	0	1	0	0	12	9	6	295	1770	3	2952	8856	0	295	0	0	295	0	1	2792	2792		toracoscopia	1	10607	10607	lobectomia	1	3627	3627	1	740	256
2	51	2	1	0	29.7521	1	3	1	1	1	0	0	10	11	11	295	3245	0	2952	0	0	295	0	0	295	0	1	2792	2792		toracoscopia	1	10607	10607	0	0		0	1	740	256
2	58	2	1	1	30.8365	1	3	1	1	1	0	0	10	2	2	295	590	0	2952	0	0	295	0	0	295	0	1	2792	2792		toracoscopia	1	10607	10607	0	0		0	1	740	256
2	67	3	1	1	19.721	0	3	1	1	1	0	0	10	18	18	295	5310	0	2952	0	0	295	0	3	295	885	1	2792	2792		toracoscopia	1	10607	10607	lobectomia	1	3627	3627	1	740	256	232	12990.2	0		21	2853	6	9705
2	38	1	0	1	25.9695	1	3	1	0	1	0	0	5	7	7	295	2065	0	2952	0	0	295	0	0	295	0	1	2792	2792		timectomia	1	10607	10607	0	0		0	1	740	256
2	42	2	1	1	38.1354	1	3	1	0	1	1	1	13	11	4	295	1180	7	2952	20664	0	295	0	0	295	0	1	2792	2792		toracoscopia	1	10607	10607	lobectomia	1	3627	3627	1	740	256
2	49	2	1	1	23.3844	0	3	1	1	1	1	0	10	48	19	295	5605	29	2952	85608	0	295	0	0	295	0	1	2792	2792		reseccion mediastino	1	4081	4081	0	0		0	1	740	256
2	35	1	0	0	26.7698	1	3	1	0	1	0	0	13	22	20	295	5900	2	2952	5904	0	295	0	0	295	0	1	2792	2792		toracoscopia	1	10607	10607	0	0		0	1	740	256
2	42	2	1	0	29.7521	1	3	1	1	1	0	0	10	2	2	295	590	0	2952	0	0	295	0	0	295	0	1	2792	2792		reseccion mediastino	1	4081	4081	0	0		0	1	740	256
2	36	1	0	1	30.8365	1	3	1	1	1	1	0	10	30	28	295	8260	2	2952	5904	0	295	0	0	295	0	1	2792	2792		toracoscopia	1	10607	10607	0	0		0	1	740	256
2	61	3	1	1	22.231	0	3	1	0	1	0	0	13	4	4	295	1180	0	2952	0	0	295	0	0	295	0	1	2792	2792		traquea	1	1202	1202	0	0		0	1	740	256	38	2189.55	0		9	567	3	3624
2	34	1	0	0	38.1354	1	3	1	0	1	1	1	13	22	21	295	6195	1	2952	2952	0	295	0	0	295	0	1	2792	2792		toracoscopia	1	10607	10607	0	0		0	1	740	256
2	38	1	0	1	23.3844	0	3	1	0	1	0	0	13	20	20	295	5900	0	2952	0	0	295	0	0	295	0	1	2792	2792		toracoscopia	1	10607	10607	0	0		0	1	740	256
2	38	1	0	0	26.7698	1	3	1	0	1	0	0	13	24	17	295	5015	7	2952	20664	1	295	295	3	295	885	1	2792	2792		h diafragmatica	1	2889	2889	0	0		0	1	740	256	307	16918.1	1	330	111	12512	14	13092
2	49	2	1	1	27.1809	1	3	1	0	1	1	0	8	10	5	295	1475	5	2952	14760	0	295	0	0	295	0	1	2792	2792		traquea	1	1202	1202	0	0		0	1	740	256	79	6579.4	0		41	2775	8	6856
2	28	1	0	1	26.1962	1	3	1	1	1	0	0	10	30	30	295	8850	0	2952	0	1	295	295	3	295	885	1	2792	2792		toracoscopia	1	10607	10607	0	0		0	1	740	256	545	28004.6	0		24	1700	4	3959
2	56	2	1	0	33.3333	1	3	1	0	1	1	1	13	4	4	295	1180	0	2952	0	0	295	0	0	295	0	1	2792	2792		reseccion mediastino	1	4081	4081	0	0		0	1	740	256
2	56	2	1	0	33.3333	1	3	1	0	1	1	1	13	4	1	295	295	3	2952	8856	0	295	0	0	295	0	1	2792	2792		reseccion mediastino	1	4081	4081	0	0		0	1	740	256
2	20	1	0	1	22.6627	0	3	1	0	1	0	0	5	5	3	295	885	2	2952	5904	0	295	0	0	295	0	1	2792	2792		timectomia	1	2889	2889	0	0		0	1	740	256	69	3480.3	0		22	1391	2	3329
2	73	3	1	0	41.6233	1	3	1	0	1	0	0	13	26	24	295	7080	2	2952	5904	1	295	295	2	295	590	1	2792	2792		toracoscopia	1	10607	10607	0	0		0	1	740	256	303	18862.7	0		303	26302	11	11380
2	20	1	0	0	25.3333	1	3	1	0	1	1	1	5	11	11	295	3245	0	2952	0	0	295	0	0	295	0	1	2792	2792		timectomia	1	10607	10607	0	0		0	1	740	256
2	69	3	1	0	35.7012	1	3	1	1	1	1	1	10	13	0	295	0	13	2952	38376	0	295	0	0	295	0	1	2792	2792		reseccion mediastino	1	4081	4081	0	0		0	1	740	256
2	40	2	1	1	23.3844	0	2	2	1	1	1	0	15	15	15	295	4425	0	2952	0	0	295	0	0	295	0	1	2792	2792		whipple	1	135272	135272	0	0		0	1	740	256
2	37	1	0	0	26.7698	1	3	1	1	1	1	0	10	41	37	295	10915	4	2952	11808	0	295	0	0	295	0	1	2792	2792		toracoscopia	1	10607	10607	0	0		0	1	740	256
2	42	2	1	0	27.1809	1	3	1	1	1	1	0	10	41	37	295	10915	4	2952	11808	0	295	0	0	295	0	1	2792	2792		toracoscopia	1	10607	10607	0	0		0	1	740	256
2	80	3	1	0	26.1962	1	3	1	0	1	1	1	13	21	19	295	5605	2	2952	5904	0	295	0	0	295	0	1	2792	2792		toracoscopia	1	10607	10607	0	0		0	1	740	256
2	35	1	0	1	27.4756	1	3	1	1	1	0	0	10	8	8	295	2360	0	2952	0	0	295	0	5	295	1475	1	2792	2792		reseccion mediastino	1	4081	4081	0	0		0	1	740	256	118	6741.72	0		30	4328	10	12923
2	53	2	1	0	22.0386	0	3	1	0	1	1	1	13	40	40	295	11800	0	2952	0	0	295	0	0	295	0	1	2792	2792		toracoscopia	1	10607	10607	0	0		0	1	740	256
2	59	2	1	1	29.3848	1	3	1	0	1	0	0	12	38	35	295	10325	3	2952	8856	0	295	0	0	295	0	1	2792	2792		toracoscopia	1	10607	10607	lobectomia	1	3627	3627	1	740	256
2	50	2	1	1	20.9366	0	3	1	1	1	1	1	10	12	10	295	2950	2	2952	5904	0	295	0	0	295	0	1	2792	2792		qx laparoscopica	1	13889	13889	0	0		0	1	740	256
2	44	2	1	1	35.7012	1	3	1	1	1	0	0	9	45	35	295	10325	10	2952	29520	1	295	295	9	295	2655	1	2792	2792		esofago	1	3256	3256	decorticacion	1	4797	4797	1	740	256	913	89433.6	2	660	319	35293	21	16022
2	46	2	1	1	23.3844	0	3	1	0	1	1	1	13	58	58	295	17110	0	2952	0	0	295	0	0	295	0	1	2792	2792		toracoscopia	1	10607	10607	0	0		0	1	740	256
2	55	2	1	1	26.7698	1	3	1	0	1	1	0	13	24	18	295	5310	6	2952	17712	0	295	0	0	295	0	1	2792	2792		toracoscopia	1	10607	10607	0	0		0	1	740	256
2	39	1	0	0	35.7012	1	3	1	0	1	1	1	5	10	5	295	1475	5	2952	14760	0	295	0	0	295	0	1	2792	2792		cara y cuello	1	2013	2013	0	0		0	1	740	256
2	59	2	1	1	23.7387	0	3	1	0	1	0	0	13	27	18	295	5310	9	2952	26568	0	295	0	0	295	0	1	2792	2792		toracoscopia	1	10607	10607	0	0		0	1	740	256
2	59	2	1	1	21.5645	0	3	1	0	1	0	0	13	27	18	295	5310	9	2952	26568	0	295	0	0	295	0	1	2792	2792		toracoscopia	1	10607	10607	0	0		0	1	740	256
2	48	2	1	0	35.7012	1	3	1	1	1	0	0	10	21	21	295	6195	0	2952	0	0	295	0	0	295	0	1	2792	2792		reseccion mediastino	1	4081	4081	0	0		0	1	740	256
2	56	2	1	1	23.3844	0	3	1	1	1	1	1	10	11	0	295	0	11	2952	32472	0	295	0	0	295	0	1	2792	2792		cara y cuello	1	2013	2013	0	0		0	1	740	256
2	51	2	1	0	26.7698	1	3	1	1	1	0	0	10	11	11	295	3245	0	2952	0	0	295	0	4	295	1180	1	2792	2792		toracoscopia	1	10607	10607	0	0		0	1	740	256	43	4087.46	0		22	2534	9	11149
2	50	2	1	0	20.0773	0	3	1	0	1	0	0	13	51	35	295	10325	16	2952	47232	0	295	0	9	295	2655	1	2792	2792		reseccion mediastino	1	4081	4081	0	0		0	1	740	256	592	31074.4	1	330	286	41922	15	8322
2	61	3	1	1	21.4844	0	3	1	1	1	0	0	10	30	30	295	8850	0	2952	0	0	295	0	0	295	0	1	2792	2792		timectomia	1	2889	2889	0	0		0	1	740	256
2	52	2	1	0	23.3844	0	3	3	0	0	0	0	4	0	0	295	0	0	2952	0	0	295	0	0	295	0	1	2792	2792		cara y cuello	1	1105	1105	0	0		0	1	740	256
2	54	2	1	0	26.7698	1	3	1	0	1	1	1	13	8	8	295	2360	0	2952	0	0	295	0	0	295	0	1	2792	2792		reseccion mediastino	1	4081	4081	0	0		0	1	740	256
2	32	1	0	1	35.7012	1	3	3	1	1	1	0	18	61	61	295	17995	0	2952	0	0	295	0	0	295	0	1	2792	2792		go y piso pelvico	1	3444	3444	0	0		0	1	740	256
2	36	1	0	0	23.7387	0	3	1	1	1	1	1	11	38	38	295	11210	0	2952	0	0	295	0	0	295	0	1	2792	2792		ca mama	1	4454	4454	0	0		0	1	740	256
2	38	1	0	1	25.7117	1	3	1	0	1	1	1	13	9	0	295	0	9	2952	26568	0	295	0	0	295	0	1	2792	2792		reseccion mediastino	1	4081	4081	0	0		0	1	740	256
2	57	2	1	1	24.093	0	3	1	1	1	1	1	10	19	19	295	5605	0	2952	0	0	295	0	0	295	0	1	2792	2792		toracoscopia	1	10607	10607	0	0		0	1	740	256
2	43	2	1	1	27.5134	1	3	1	1	1	0	0	10	33	33	295	9735	0	2952	0	2	295	590	6	295	1770	1	2792	2792		reseccion mediastino	1	4081	4081	0	0		0	1	740	256	317	8444.53	0		202	19712	12	10787
2	60	3	1	1	21.5645	0	3	1	0	1	1	0	13	23	20	295	5900	3	2952	8856	0	295	0	0	295	0	1	2792	2792		toracoscopia	1	10607	10607	0	0		0	1	740	256
2	78	3	1	0	30.0433	1	3	1	1	1	1	1	10	15	11	295	3245	4	2952	11808	0	295	0	0	295	0	1	2792	2792		qx laparoscopica	1	13889	13889	0	0		0	1	740	256
2	41	2	1	1	27.5873	1	3	3	0	0	0	0	4	0	0	295	0	0	2952	0	0	295	0	0	295	0	1	2792	2792		biopsia	1	1016	1016	0	0		0	1	740	256
2	53	2	1	1	23.3844	0	3	1	1	1	0	0	10	44	38	295	11210	6	2952	17712	0	295	0	0	295	0	1	2792	2792		toracoscopia	1	10607	10607	0	0		0	1	740	256
2	69	3	1	1	26.7698	1	3	1	0	1	1	1	13	32	32	295	9440	0	2952	0	0	295	0	0	295	0	1	2792	2792		toracoscopia	1	10607	10607	0	0		0	1	740	256
2	75	3	1	1	35.7012	1	3	1	1	1	1	1	10	30	30	295	8850	0	2952	0	0	295	0	0	295	0	1	2792	2792		timectomia	1	2889	2889	0	0		0	1	740	256
2	29	1	0	0	26.6667	1	3	1	0	1	0	0	12	15	12	295	3540	3	2952	8856	0	295	0	0	295	0	1	2792	2792		lobectomia	1	3627	3627	lobectomia	1	3627	3627	1	740	256	176	10750.5	0		55	5591	6	5465
2	29	1	0	0	26.6667	1	3	1	0	1	0	0	12	14	12	295	3540	2	2952	5904	0	295	0	0	295	0	1	2792	2792		lobectomia	1	3627	3627	lobectomia	1	3627	3627	1	740	256	176	10750.5	0		55	5591	6	5465
2	38	1	0	1	30.863	1	3	1	0	1	1	1	12	4	4	295	1180	0	2952	0	0	295	0	0	295	0	1	2792	2792		toracoscopia	1	10607	10607	lobectomia	1	3627	3627	1	740	256
2	61	3	1	1	29.3848	1	3	1	1	1	1	1	10	38	22	295	6490	16	2952	47232	0	295	0	9	295	2655	1	2792	2792		metastasis	1	3627	3627	0	0		0	1	740	256	497	15131.4	0		285	41922	15	8322
2	42	2	1	0	30.0914	1	2	2	0	1	1	1	14	83	81	295	23895	2	2952	5904	0	295	0	0	295	0	1	2792	2792		riñon	1	5204	5204	0	0		0	1	740	256
2	49	2	1	0	30.0914	1	3	2	0	1	1	1	14	83	81	295	23895	2	2952	5904	0	295	0	0	295	0	1	2792	2792		riñon	1	5204	5204	0	0		0	1	740	256
2	28	1	0	0	26.4721	1	3	1	1	1	1	0	10	33	17	295	5015	16	2952	47232	1	295	295	9	295	2655	1	2792	2792		h diafragmatica	1	2889	2889	0	0		0	1	740	256	869	30570.6	4	1320	120	12969	14	15207
2	57	2	1	0	26.6667	1	3	1	0	1	0	0	13	23	21	295	6195	2	2952	5904	0	295	0	0	295	0	1	2792	2792		traquea	1	1202	1202	0	0		0	1	740	256	134	1400	0		9	567	5	4813
2	36	1	0	0	27.5873	1	3	1	0	1	0	0	13	22	22	295	6490	0	2952	0	0	295	0	0	295	0	1	2792	2792		toracoscopia	1	10607	10607	0	0		0	1	740	256
2	54	2	1	0	23.3844	0	3	1	1	1	1	1	10	8	8	295	2360	0	2952	0	0	295	0	0	295	0	1	2792	2792		toracoscopia	1	10607	10607	0	0		0	1	740	256
2	57	2	1	1	26.7698	1	3	1	1	1	1	1	10	9	9	295	2655	0	2952	0	0	295	0	0	295	0	1	2792	2792		timectomia	1	2889	2889	0	0		0	1	740	256
2	34	1	0	1	35.7012	1	3	1	1	1	0	0	10	13	13	295	3835	0	2952	0	0	295	0	0	295	0	1	2792	2792		cara y cuello	1	2013	2013	0	0		0	1	740	256
2	55	2	1	1	27.5873	1	3	2	0	1	1	0	16	57	53	295	15635	4	2952	11808	0	295	0	0	295	0	1	2792	2792		h hiatal	1	2889	2889	0	0		0	1	740	256
2	55	2	1	0	23.3844	0	3	3	0	1	1	1	17	25	25	295	7375	0	2952	0	0	295	0	0	295	0	1	2792	2792		go y piso pelvico	1	3444	3444	0	0		0	1	740	256
2	53	2	1	1	26.7698	1	3	1	0	1	0	0	13	14	8	295	2360	6	2952	17712	0	295	0	0	295	0	1	2792	2792		reseccion mediastino	1	4081	4081	0	0		0	1	740	256
2	69	3	1	0	32.8614	1	3	1	0	1	0	0	13	5	5	295	1475	0	2952	0	0	295	0	0	295	0	1	2792	2792		toracoscopia	1	10607	10607	0	0		0	1	740	256
2	37	1	0	0	27.5873	1	3	1	0	1	0	0	5	14	10	295	2950	4	2952	11808	0	295	0	0	295	0	1	2792	2792		timectomia	1	10607	10607	0	0		0	1	740	256
2	34	1	0	0	23.3844	0	3	1	0	1	0	0	13	25	6	295	1770	19	2952	56088	1	295	295	5	295	1475	1	2792	2792		reseccion mediastino	1	4081	4081	0	0		0	1	740	256	351	15267.5	0		202	19712	20	13986
2	58	2	1	1	26.7698	1	3	1	0	1	0	0	13	12	12	295	3540	0	2952	0	0	295	0	0	295	0	1	2792	2792		h diafragmatica	1	2889	2889	0	0		0	1	740	256
2	29	1	0	1	34.8899	1	2	2	0	1	1	0	14	43	43	295	12685	0	2952	0	0	295	0	0	295	0	1	2792	2792		ccl	1	3002	3002	0	0		0	1	740	256
2	35	1	0	0	32.8614	1	3	1	0	1	1	0	13	27	16	295	4720	11	2952	32472	2	295	590	5	295	1475	1	2792	2792		reseccion mediastino	1	4081	4081	0	0		0	1	740	256	336	8342.01	0		202	19712	12	10787
2	37	1	0	1	27.5873	1	3	1	0	1	0	0	13	37	37	295	10915	0	2952	0	0	295	0	0	295	0	1	2792	2792		toracoscopia	1	10607	10607	0	0		0	1	740	256
2	71	3	1	1	32.0459	1	3	1	1	1	1	1	10	60	58	295	17110	2	2952	5904	0	295	0	0	295	0	1	2792	2792		toracoscopia	1	10607	10607	0	0		0	1	740	256
2	52	2	1	0	18.8707	0	3	1	0	1	1	1	13	37	33	295	9735	4	2952	11808	2	295	590	6	295	1770	1	2792	2792		reseccion mediastino	1	4081	4081	0	0		0	1	740	256	317	8444.53	0		202	19712	12	10787
2	52	2	1	0	18.8707	0	3	1	0	1	1	1	13	36	33	295	9735	3	2952	8856	2	295	590	5	295	1475	1	2792	2792		reseccion mediastino	1	4081	4081	0	0		0	1	740	256	366	8792.01	0		202	19712	12	10787
2	42	2	1	1	25.5367	1	3	1	1	1	0	0	10	4	4	295	1180	0	2952	0	0	295	0	0	295	0	1	2792	2792		reseccion mediastino	1	4081	4081	0	0		0	1	740	256
2	39	1	0	0	20.83	0	3	1	0	1	1	0	13	91	91	295	26845	0	2952	0	0	295	0	0	295	0	1	2792	2792		toracoscopia	1	10607	10607	0	0		0	1	740	256
2	46	2	1	0	32.8614	1	3	3	1	0	0	0	1	17	17	295	5015	0	2952	0	0	295	0	0	295	0	1	2792	2792		cara y cuello	1	2013	2013	0	0		0	1	740	256
2	51	2	1	0	27.5873	1	3	1	1	1	0	0	6	9	9	295	2655	0	2952	0	0	295	0	0	295	0	1	2792	2792		cara y cuello	1	2013	2013	0	0		0	1	740	256
2	56	2	1	1	25.5367	1	3	1	0	1	0	0	13	10	10	295	2950	0	2952	0	1	295	295	0	295	0	1	2792	2792		toracoscopia	1	10607	10607	0	0		0	1	740	256	75	1620	0		12	992	6	2010
2	61	3	1	1	20.83	0	3	1	0	1	0	0	13	15	15	295	4425	0	2952	0	0	295	0	0	295	0	1	2792	2792		h diafragmatica	1	2889	2889	0	0		0	1	740	256
2	53	2	1	0	32.8614	1	3	1	0	1	0	0	13	8	0	295	0	8	2952	23616	0	295	0	0	295	0	1	2792	2792		toracoscopia	1	10607	10607	0	0		0	1	740	256
2	53	2	1	0	25.9107	1	3	1	1	1	0	0	10	15	15	295	4425	0	2952	0	0	295	0	0	295	0	1	2792	2792		toracoscopia	1	10607	10607	0	0		0	1	740	256
2	64	3	1	0	25.5367	1	3	1	0	1	0	0	13	25	24	295	7080	1	2952	2952	0	295	0	0	295	0	1	2792	2792		toracoscopia	1	10607	10607	0	0		0	1	740	256
2	42	2	1	1	20.83	0	3	1	0	1	0	0	13	25	24	295	7080	1	2952	2952	0	295	0	0	295	0	1	2792	2792		toracoscopia	1	10607	10607	0	0		0	1	740	256
2	69	3	1	1	29.0437	1	3	1	1	1	0	0	10	8	8	295	2360	0	2952	0	0	295	0	0	295	0	1	2792	2792		toracoscopia	1	10607	10607	0	0		0	1	740	256
2	55	2	1	1	31.5776	1	3	1	1	1	1	1	10	53	40	295	11800	13	2952	38376	0	295	0	0	295	0	1	2792	2792		columna	1	6629	6629	0	0		0	1	740	256
2	55	2	1	1	31.5776	1	3	1	1	1	1	1	10	53	40	295	11800	13	2952	38376	0	295	0	0	295	0	1	2792	2792		columna	1	6629	6629	0	0		0	1	740	256
2	46	2	1	0	23.634	0	3	1	1	1	0	0	10	53	51	295	15045	2	2952	5904	0	295	0	0	295	0	1	2792	2792		reseccion mediastino	1	4081	4081	0	0		0	1	740	256
2	79	3	1	1	21.0962	0	3	1	1	1	1	0	10	60	57	295	16815	3	2952	8856	0	295	0	0	295	0	1	2792	2792		qx laparoscopica	1	13889	13889	0	0		0	1	740	256
2	70	3	1	0	32.8614	1	3	1	0	1	0	0	13	26	22	295	6490	4	2952	11808	0	295	0	0	295	0	1	2792	2792		toracoscopia	1	10607	10607	0	0		0	1	740	256
2	48	2	1	0	29.4321	1	3	1	0	1	0	0	13	26	22	295	6490	4	2952	11808	0	295	0	0	295	0	1	2792	2792		toracoscopia	1	10607	10607	0	0		0	1	740	256
2	71	3	1	0	23.634	0	3	1	1	1	0	0	10	29	0	295	0	29	2952	85608	2	295	590	3	295	885	2	2792	5584		histerectomia	1	3137	3137	toracosc	1	10607	10607	1	740	256	273	17497.7	0		63	8554	26	11860
2	75	3	1	1	21.0962	0	3	1	0	1	1	0	13	7	7	295	2065	0	2952	0	0	295	0	0	295	0	1	2792	2792		toracoscopia	1	10607	10607	0	0		0	1	740	256
2	69	3	1	0	26.7405	1	3	1	1	1	0	0	10	8	8	295	2360	0	2952	0	0	295	0	0	295	0	1	2792	2792		toracoscopia	1	10607	10607	0	0		0	1	740	256	54	2265.3	0		26	3202	7	10801
2	35	1	0	0	29.2969	1	3	1	0	1	1	1	12	11	0	295	0	11	2952	32472	0	295	0	0	295	0	1	2792	2792		toracoscopia	1	10607	10607	0	0		0	1	740	256
2	33	1	0	1	22.5069	0	3	1	1	1	0	0	10	14	13	295	3835	1	2952	2952	0	295	0	0	295	0	1	2792	2792		reseccion mediastino	1	4081	4081	0	0		0	1	740	256
2	31	1	0	0	32.4467	1	3	1	1	1	0	0	10	20	19	295	5605	1	2952	2952	0	295	0	0	295	0	1	2792	2792		toracoscopia	1	10607	10607	0	0		0	1	740	256
2	78	3	1	0	22.2041	0	3	1	0	1	0	0	13	26	26	295	7670	0	2952	0	0	295	0	0	295	0	1	2792	2792		trombolisis	1	2217	2217	0	0		0	1	740	256
2	67	3	1	0	21.1553	0	3	1	0	1	1	1	13	13	13	295	3835	0	2952	0	0	295	0	0	295	0	1	2792	2792		toracoscopia	1	10607	10607	0	0		0	1	740	256
2	42	2	1	1	22.5069	0	3	1	0	1	1	1	13	3	2	295	590	1	2952	2952	0	295	0	0	295	0	1	2792	2792		toracoscopia	1	10607	10607	0	0		0	1	740	256
2	29	1	0	1	15.917	0	3	1	1	1	1	0	10	49	47	295	13865	2	2952	5904	0	295	0	0	295	0	1	2792	2792		toracoscopia	1	10607	10607	0	0		0	1	740	256
2	47	2	1	1	15.917	0	3	1	1	1	1	0	10	49	47	295	13865	2	2952	5904	0	295	0	0	295	0	1	2792	2792		toracoscopia	1	10607	10607	0	0		0	1	740	256
2	81	3	1	0	22.5069	0	3	1	0	1	0	0	5	8	8	295	2360	0	2952	0	0	295	0	0	295	0	1	2792	2792		cara y cuello	1	2013	2013	0	0		0	1	740	256
2	72	3	1	0	32.4467	1	3	1	1	1	1	1	11	52	52	295	15340	0	2952	0	0	295	0	0	295	0	1	2792	2792		ca mama	1	4454	4454	0	0		0	1	740	256
2	57	2	1	1	22.2041	0	3	1	1	1	0	0	10	51	50	295	14750	1	2952	2952	0	295	0	0	295	0	1	2792	2792		toracoscopia	1	10607	10607	0	0		0	1	740	256
2	63	3	1	1	21.1553	0	3	1	1	1	0	0	10	8	8	295	2360	0	2952	0	0	295	0	0	295	0	1	2792	2792		toracoscopia	1	10607	10607	0	0		0	1	740	256
2	57	2	1	0	22.5069	0	3	1	1	1	0	0	6	5	2	295	590	3	2952	8856	0	295	0	0	295	0	1	2792	2792		cara y cuello	1	2013	2013	0	0		0	1	740	256
2	54	2	1	0	20.7008	0	3	2	0	1	1	0	14	34	31	295	9145	3	2952	8856	1	295	295	10	295	2950	1	2792	2792		nefrectomia	1	5204	5204	sonda pleural	1	1446	1446	1	740	256	516	24080.9	0		94	12060	19	22798
2	82	3	1	0	22.5069	0	3	1	0	1	1	1	13	24	1	295	295	23	2952	67896	0	295	0	0	295	0	1	2792	2792		reseccion mediastino	1	4081	4081	0	0		0	1	740	256
2	33	1	0	0	32.4467	1	3	1	0	1	0	0	12	26	25	295	7375	1	2952	2952	0	295	0	0	295	0	1	2792	2792		toracoscopia	1	10607	10607	lobectomia	1	3627	3627	1	740	256
2	72	3	1	0	29.5553	1	3	1	1	1	0	0	11	12	12	295	3540	0	2952	0	1	295	295	1	295	295	1	2792	2792		toracoscopia	1	10607	10607	0	0		0	1	740	256	192	9269.76	0		29	2243	10	14242
2	21	1	0	0	22.2222	0	2	3	1	1	1	1	18	14	2	295	590	12	2952	35424	1	295	295	6	295	1770	1	2792	2792		ca colon	1	135272	135272	0	0		0	1	740	256	153	5099.45	6	1980	138	15329	9	17832
2	54	2	1	0	22.2041	0	3	1	1	1	0	0	10	38	38	295	11210	0	2952	0	0	295	0	0	295	0	1	2792	2792		toracoscopia	1	10607	10607	0	0		0	1	740	256
2	45	2	1	1	21.1553	0	3	1	0	1	1	0	13	51	51	295	15045	0	2952	0	0	295	0	0	295	0	1	2792	2792		reseccion mediastino	1	4081	4081	0	0		0	1	740	256
2	52	2	1	1	22.5069	0	3	1	0	1	1	1	12	32	31	295	9145	1	2952	2952	0	295	0	0	295	0	1	2792	2792		toracoscopia	1	10607	10607	lobectomia	1	3627	3627	1	740	256
2	28	1	0	1	18.9036	0	3	1	0	1	0	0	13	18	15	295	4425	3	2952	8856	0	295	0	0	295	0	1	2792	2792		traquea	1	1202	1202	0	0		0	1	740	256	268	17361	0		19	1405	5	5372
2	28	1	0	1	18.9036	0	3	1	0	1	0	0	13	17	14	295	4130	3	2952	8856	0	295	0	0	295	0	1	2792	2792		traquea	1	1202	1202	0	0		0	1	740	256	298	24249.9	0		19	1405	5	5372
2	52	2	1	1	29.3878	1	3	1	0	1	0	0	13	14	12	295	3540	2	2952	5904	0	295	0	3	295	885	1	2792	2792		decorticacion	1	4797	4797	0	0		0	1	740	256	248	15240.8	0		36	2692	7	8142
2	36	1	0	0	22.2041	0	3	1	0	1	0	0	12	9	9	295	2655	0	2952	0	0	295	0	0	295	0	1	2792	2792		toracoscopia	1	10607	10607	lobectomia	1	3627	3627	1	740	256
2	69	3	1	0	21.1553	0	3	1	0	1	1	1	13	3	1	295	295	2	2952	5904	0	295	0	0	295	0	1	2792	2792		toracoscopia	1	10607	10607	0	0		0	1	740	256
2	27	1	0	0	16.9796	0	3	1	0	1	1	0	13	10	10	295	2950	0	2952	0	0	295	0	0	295	0	1	2792	2792		toracoscopia	1	10607	10607	0	0		0	1	740	256
2	72	3	1	0	17.5697	0	3	1	0	1	0	0	13	20	20	295	5900	0	2952	0	1	295	295	3	295	885	1	2792	2792		h diafragmatica	1	2889	2889	0	0		0	1	740	256	268	13824.6	1	330	111	12512	14	13092
2	80	3	1	1	21.2084	0	3	1	0	1	0	0	12	21	21	295	6195	0	2952	0	0	295	0	0	295	0	1	2792	2792		toracoscopia	1	10607	10607	lobectomia	1	3627	3627	1	740	256
2	69	3	1	1	34.7209	1	3	1	1	1	1	1	6	24	20	295	5900	4	2952	11808	0	295	0	0	295	0	1	2792	2792		cara y cuello	1	2013	2013	0	0		0	1	740	256
2	27	1	0	1	20.8325	0	3	1	0	1	0	0	13	29	24	295	7080	5	2952	14760	0	295	0	0	295	0	1	2792	2792		toracoscopia	1	10607	10607	0	0		0	1	740	256
2	28	1	0	1	26.449	1	3	1	0	1	1	0	13	62	11	295	3245	51	2952	150552	0	295	0	0	295	0	1	2792	2792		reseccion mediastino	1	4081	4081	0	0		0	1	740	256
2	56	2	1	1	29.3878	1	3	1	0	1	1	0	13	84	75	295	22125	9	2952	26568	0	295	0	0	295	0	1	2792	2792		toracoscopia	1	10607	10607	0	0		0	1	740	256
2	85	3	1	0	24.3824	0	3	1	0	1	1	1	13	25	0	295	0	25	2952	73800	0	295	0	0	295	0	1	2792	2792		toracoscopia	1	10607	10607	0	0		0	1	740	256
2	51	2	1	1	25.5367	1	3	1	0	1	0	0	13	7	7	295	2065	0	2952	0	0	295	0	0	295	0	1	2792	2792		toracoscopia	1	10607	10607	0	0		0	1	740	256
2	44	2	1	1	26.5731	1	3	1	0	1	0	0	5	31	30	295	8850	1	2952	2952	0	295	0	0	295	0	1	2792	2792		timectomia	1	10607	10607	0	0		0	1	740	256
2	49	2	1	1	27.6601	1	3	1	0	1	0	0	5	31	30	295	8850	1	2952	2952	0	295	0	0	295	0	1	2792	2792		timectomia	1	10607	10607	0	0		0	1	740	256
2	61	3	1	0	25.6837	1	3	1	1	1	1	0	10	22	20	295	5900	2	2952	5904	0	295	0	0	295	0	1	2792	2792		toracoscopia	1	10607	10607	0	0		0	1	740	256
2	50	2	1	0	29.0006	1	3	1	0	1	0	0	8	18	1	295	295	17	2952	50184	0	295	0	0	295	0	1	2792	2792		coils y stents	1	74712	74712	0	0		0	1	740	256
2	68	3	1	0	34.2403	1	3	1	1	1	0	0	10	9	9	295	2655	0	2952	0	0	295	0	0	295	0	1	2792	2792		toracoscopia	1	10607	10607	0	0		0	1	740	256	93	6583.5	0		21	1828	12	10501
2	34	1	0	1	19.3625	0	3	1	0	1	0	0	13	13	13	295	3835	0	2952	0	0	295	0	0	295	0	1	2792	2792		toracoscopia	1	10607	10607	0	0		0	1	740	256
2	47	2	1	0	35.0589	1	3	1	1	1	0	0	10	20	20	295	5900	0	2952	0	0	295	0	0	295	0	1	2792	2792		toracoscopia	1	10607	10607	0	0		0	1	740	256
2	38	1	0	0	42.8062	1	3	1	1	1	0	0	10	20	20	295	5900	0	2952	0	0	295	0	0	295	0	1	2792	2792		toracoscopia	1	10607	10607	0	0		0	1	740	256
2	50	2	1	1	25.2826	1	3	1	0	1	0	0	13	10	10	295	2950	0	2952	0	0	295	0	0	295	0	1	2792	2792		toracoscopia	1	10607	10607	0	0		0	1	740	256
2	62	3	1	0	26.9357	1	3	1	0	1	0	0	13	2	2	295	590	0	2952	0	0	295	0	0	295	0	1	2792	2792		toracoscopia	1	10607	10607	0	0		0	1	740	256
2	60	3	1	1	29.2969	1	3	1	0	1	1	1	13	2	0	295	0	2	2952	5904	0	295	0	0	295	0	1	2792	2792		reseccion mediastino	1	4081	4081	0	0		0	1	740	256
2	46	2	1	1	22.9854	0	3	1	0	1	1	1	13	11	0	295	0	11	2952	32472	0	295	0	0	295	0	1	2792	2792		toracoscopia	1	10607	10607	0	0		0	1	740	256
2	21	1	0	0	26.449	1	3	1	0	1	1	1	13	38	27	295	7965	11	2952	32472	0	295	0	0	295	0	1	2792	2792		toracoscopia	1	10607	10607	0	0		0	1	740	256
2	71	3	1	0	32.2708	1	3	1	0	1	1	1	13	38	27	295	7965	11	2952	32472	0	295	0	0	295	0	1	2792	2792		toracoscopia	1	10607	10607	0	0		0	1	740	256
2	57	2	1	1	29.4321	1	3	1	0	1	1	1	12	63	63	295	18585	0	2952	0	0	295	0	0	295	0	1	2792	2792		toracoscopia	1	10607	10607	lobectomia	1	3627	3627	1	740	256
2	81	3	1	0	24.8889	0	3	1	1	1	0	0	10	7	7	295	2065	0	2952	0	0	295	0	0	295	0	1	2792	2792		toracoscopia	1	10607	10607	0	0		0	1	740	256
2	55	2	1	0	25.1096	1	3	1	0	1	1	0	13	27	27	295	7965	0	2952	0	0	295	0	0	295	0	1	2792	2792		toracoscopia	1	10607	10607	0	0		0	1	740	256
2	22	1	0	0	26.9357	1	3	1	0	1	0	0	13	7	7	295	2065	0	2952	0	0	295	0	0	295	0	1	2792	2792		toracoscopia	1	10607	10607	0	0		0	1	740	256
2	36	1	0	0	29.2969	1	3	3	1	0	1	1	21	12	10	295	2950	2	2952	5904	0	295	0	0	295	0	1	2792	2792		biopsia	1	1016	1016	0	0		0	1	740	256
2	20	1	0	0	22.9854	0	1	3	1	0	1	1	21	12	10	295	2950	2	2952	5904	0	295	0	0	295	0	1	2792	2792		biopsia	1	1016	1016	0	0		0	1	740	256
2	48	2	1	1	26.449	1	3	1	1	1	1	1	10	27	8	295	2360	19	2952	56088	0	295	0	0	295	0	1	2792	2792		toracoscopia	1	10607	10607	0	0		0	1	740	256
2	38	1	0	1	32.2708	1	3	1	1	1	1	1	10	27	8	295	2360	19	2952	56088	0	295	0	0	295	0	1	2792	2792		toracoscopia	1	10607	10607	0	0		0	1	740	256
2	72	3	1	1	29.4321	1	3	1	0	1	0	0	13	7	6	295	1770	1	2952	2952	0	295	0	0	295	0	1	2792	2792		h diafragmatica	1	2889	2889	0	0		0	1	740	256
2	52	2	1	1	24.8889	0	3	1	1	1	1	1	10	31	31	295	9145	0	2952	0	0	295	0	0	295	0	1	2792	2792		toracoscopia	1	10607	10607	0	0		0	1	740	256
2	66	3	1	0	25.1096	1	3	1	0	1	0	0	13	15	15	295	4425	0	2952	0	0	295	0	0	295	0	1	2792	2792		toracoscopia	1	10607	10607	lobectomia	1	3627	3627	1	740	256
2	39	1	0	1	27.6817	1	3	1	0	1	0	0	13	49	24	295	7080	25	2952	73800	0	295	0	0	295	0	1	2792	2792		reseccion mediastino	1	4081	4081	0	0		0	1	740	256
2	78	3	1	0	32.2708	1	2	3	1	1	1	1	18	52	52	295	15340	0	2952	0	0	295	0	0	295	0	1	2792	2792		ca colon	1	135272	135272	0	0		0	1	740	256
2	32	1	0	0	31.6443	1	3	1	0	1	0	0	5	7	6	295	1770	1	2952	2952	0	295	0	0	295	0	1	2792	2792		timectomia	1	2889	2889	0	0		0	1	740	256	98	3822.3	0		12	992	4	3959
2	24	1	0	0	29.3333	1	3	1	1	1	0	0	10	16	11	295	3245	5	2952	14760	0	295	0	0	295	0	1	2792	2792		qx laparoscopica	1	13889	13889	0	0		0	1	740	256
2	57	2	1	0	34.2403	1	3	1	0	1	0	0	13	42	41	295	12095	1	2952	2952	0	295	0	0	295	0	1	2792	2792		toracoscopia	1	10607	10607	0	0		0	1	740	256
2	61	3	1	0	35.9245	1	3	1	0	1	1	1	13	3	3	295	885	0	2952	0	0	295	0	0	295	0	1	2792	2792		toracoscopia	1	10607	10607	0	0		0	1	740	256
2	35	1	0	1	24.2215	0	3	1	0	1	0	0	13	2	2	295	590	0	2952	0	0	295	0	0	295	0	1	2792	2792		traquea	1	1202	1202	0	0		0	1	740	256	27	1835.22	1	330	13	1051	2	1708
2	54	2	1	0	24.8889	0	3	1	0	1	1	1	13	7	7	295	2065	0	2952	0	0	295	0	0	295	0	1	2792	2792		toracoscopia	1	10607	10607	0	0		0	1	740	256
2	63	3	1	1	25.1096	1	3	1	0	1	0	0	12	36	29	295	8555	7	2952	20664	0	295	0	0	295	0	1	2792	2792		toracoscopia	1	10607	10607	lobectomia	1	3627	3627	1	740	256
2	45	2	1	0	27.6817	1	3	1	1	1	0	0	10	10	7	295	2065	3	2952	8856	0	295	0	0	295	0	1	2792	2792		timectomia	1	10607	10607	0	0		0	1	740	256
2	38	1	0	0	31.6443	1	3	1	1	1	0	0	10	10	7	295	2065	3	2952	8856	0	295	0	0	295	0	1	2792	2792		timectomia	1	10607	10607	0	0		0	1	740	256
2	29	1	0	0	29.3333	1	3	1	1	1	1	0	11	19	19	295	5605	0	2952	0	0	295	0	0	295	0	1	2792	2792		ca mama	1	4454	4454	0	0		0	1	740	256
2	37	1	0	0	34.2403	1	3	1	0	1	1	0	13	48	48	295	14160	0	2952	0	0	295	0	0	295	0	1	2792	2792		toracoscopia	1	10607	10607	0	0		0	1	740	256
2	45	2	1	0	35.9245	1	3	1	0	1	1	1	12	44	44	295	12980	0	2952	0	0	295	0	0	295	0	1	2792	2792		toracoscopia	1	10607	10607	0	0		0	1	740	256
2	53	2	3	0	24.2215	0	3	1	1	0	0	0	1	9	9	295	2655	0	2952	0	0	295	0	0	295	0	1	2792	2792		toracoscopia	1	10607	10607	lobectomia	1	3627	3627	1	740	256
2	63	3	1	1	29.6749	1	3	1	0	1	1	0	13	26	8	295	2360	18	2952	53136	4	295	1180	8	295	2360	1	2792	2792		bypass	1	123125	123125	lobectomia	1	3627	3627	1	740	256	268	13824.6	11	3630	121	12512	14	13092
2	24	1	0	0	29.0006	1	3	1	0	1	1	0	13	12	9	295	2655	3	2952	8856	0	295	0	0	295	0	1	2792	2792		toracoscopia	1	10607	10607	0	0		0	1	740	256
2	61	3	1	1	27.31	1	3	1	0	1	1	1	13	10	10	295	2950	0	2952	0	0	295	0	0	295	0	1	2792	2792		reseccion mediastino	1	4081	4081	0	0		0	1	740	256
2	78	3	1	1	21.7079	0	3	1	1	1	0	0	10	34	34	295	10030	0	2952	0	2	295	590	1	295	295	1	2792	2792		nefrectomia	1	5204	5204	0	0		0	1	740	256	424	24677	0		29	6432	9	8758
2	22	1	0	1	20.7476	0	3	1	0	1	0	0	13	8	8	295	2360	0	2952	0	0	295	0	0	295	0	1	2792	2792		toracoscopia	1	10607	10607	0	0		0	1	740	256	100	10126	0		47	6334	5	4853
2	65	3	1	1	23.1084	0	3	1	0	1	1	1	13	18	1	295	295	17	2952	50184	0	295	0	0	295	0	1	2792	2792		reseccion mediastino	1	4081	4081	0	0		0	1	740	256
2	65	3	1	1	25.7117	1	3	1	0	1	1	1	13	18	18	295	5310	0	2952	0	0	295	0	0	295	0	1	2792	2792		reseccion mediastino	1	4081	4081	0	0		0	1	740	256
2	33	1	0	0	19.3772	0	3	1	0	1	0	0	13	10	7	295	2065	3	2952	8856	0	295	0	0	295	0	1	2792	2792		reseccion mediastino	1	4081	4081	0	0		0	1	740	256
2	80	3	1	0	22.3133	0	3	1	1	1	0	0	10	8	8	295	2360	0	2952	0	0	295	0	1	295	295	1	2792	2792		toracoscopia	1	10607	10607	0	0		0	1	740	256	95	5135.7	0		14	1242	6	5148
2	40	2	1	1	35.5556	1	3	1	0	1	0	0	13	38	23	295	6785	15	2952	44280	0	295	0	0	295	0	1	2792	2792		toracoscopia	1	10607	10607	0	0		0	1	740	256
2	57	2	1	1	35.6099	1	3	1	0	1	1	1	12	7	2	295	590	5	2952	14760	0	295	0	0	295	0	1	2792	2792		toracoscopia	1	10607	10607	0	0		0	1	740	256
2	41	2	1	1	28.5665	1	3	1	0	1	0	0	12	35	16	295	4720	19	2952	56088	0	295	0	0	295	0	1	2792	2792		toracoscopia	1	10607	10607	0	0		0	1	740	256
2	59	2	1	0	25.9516	1	3	1	1	1	1	0	11	4	4	295	1180	0	2952	0	0	295	0	0	295	0	1	2792	2792		ca mama	1	4454	4454	0	0		0	1	740	256
2	47	2	1	1	37.8926	1	3	1	1	1	0	0	10	1	1	295	295	0	2952	0	0	295	0	0	295	0	1	2792	2792		toracoscopia	1	10607	10607	0	0		0	1	740	256
2	26	1	0	0	26.0262	1	3	1	0	1	0	0	13	26.375	19.375	295	5715.62	7	2952	20664	0	295	0	0	295	0	1	2792	2792		toracoscopia	1	10607	10607	lobectomia	1	3627	3627	1	740	256
2	51	2	1	1	28.7211	1	3	1	0	1	1	0	12	67	65	295	19175	2	2952	5904	0	295	0	0	295	0	1	2792	2792		toracoscopia	1	10607	10607	lobectomia	1	3627	3627	1	740	256
2	35	1	0	0	24.5675	0	3	1	0	1	0	0	13	60	60	295	17700	0	2952	0	0	295	0	0	295	0	1	2792	2792		reseccion mediastino	1	4081	4081	0	0		0	1	740	256
2	23	1	0	1	29.4076	1	3	1	0	1	0	0	12	13	11	295	3245	2	2952	5904	0	295	0	0	295	0	1	2792	2792		toracoscopia	1	10607	10607	lobectomia	1	3627	3627	1	740	256
2	44	2	1	1	30.8112	1	3	1	0	1	0	0	12	13	13	295	3835	0	2952	0	0	295	0	0	295	0	1	2792	2792		toracoscopia	1	10607	10607	lobectomia	1	3627	3627	1	740	256
2	53	2	1	1	21.2183	0	3	1	0	1	0	0	13	25	25	295	7375	0	2952	0	0	295	0	0	295	0	1	2792	2792		toracoscopia	1	10607	10607	0	0		0	1	740	256
2	36	1	0	1	25.2363	1	3	1	1	1	0	0	10	6	6	295	1770	0	2952	0	0	295	0	0	295	0	1	2792	2792		toracoscopia	1	10607	10607	0	0		0	1	740	256
2	38	1	0	1	25.7657	1	3	1	0	1	1	1	12	49	14	295	4130	35	2952	103320	0	295	0	0	295	0	1	2792	2792		toracoscopia	1	10607	10607	0	0		0	1	740	256
2	56	2	1	0	32.4557	1	3	3	0	1	0	0	17	2	2	295	590	0	2952	0	0	295	0	3	295	885	1	2792	2792		lipoma	1	1149	1149	0	0		0	1	740	256	12	112.08	0		8	508	4	3959
2	78	3	1	1	27.3588	1	3	1	0	1	1	1	12	5	5	295	1475	0	2952	0	0	295	0	0	295	0	1	2792	2792		toracoscopia	1	10607	10607	lobectomia	1	3627	3627	1	740	256
2	80	3	2	0	19.736	0	3	3	0	0	0	0	22	0	0	295	0	0	2952	0	0	295	0	0	295	0	1	2792	2792		qx laparoscopica	1	13889	13889	0	0		0	1	740	256
2	60	3	1	0	21.2191	0	3	1	1	1	0	0	10	8	8	295	2360	0	2952	0	0	295	0	0	295	0	1	2792	2792		toracoscopia	1	10607	10607	0	0		0	1	740	256
2	40	2	2	1	30.4832	1	3	3	1	0	0	0	21	3	0	295	0	3	2952	8856	0	295	0	0	295	0	1	2792	2792		amputacion	1	2608	2608	0	0		0	1	740	256
2	42	2	1	1	38.0623	1	3	1	0	1	1	1	13	3.16667	3.16667	295	934.167	0	2952	0	0	295	0	0	295	0	1	2792	2792		reseccion mediastino	1	4081	4081	0	0		0	1	740	256
2	34	1	0	0	25.2826	1	3	1	0	1	1	0	8	55	41	295	12095	14	2952	41328	0	295	0	0	295	0	1	2792	2792		valvula cardiaca	1	7733	7733	0	0		0	1	740	256
2	20	1	0	1	24.4898	0	3	1	0	1	1	0	13	19	19	295	5605	0	2952	0	0	295	0	0	295	0	1	2792	2792		toracoscopia	1	10607	10607	0	0		0	1	740	256
2	21	1	0	0	32.7186	1	3	1	0	1	0	0	13	4	4	295	1180	0	2952	0	0	295	0	0	295	0	1	2792	2792		toracoscopia	1	10607	10607	0	0		0	1	740	256
2	33	1	0	0	17.3589	0	3	1	0	1	0	0	13	30	28	295	8260	2	2952	5904	0	295	0	0	295	0	1	2792	2792		toracoscopia	1	10607	10607	0	0		0	1	740	256
2	22	1	0	0	21.7993	0	3	1	0	1	0	0	13	30	28	295	8260	2	2952	5904	0	295	0	0	295	0	1	2792	2792		toracoscopia	1	10607	10607	0	0		0	1	740	256
2	47	2	1	0	21.4844	0	3	1	1	1	0	0	11	7	7	295	2065	0	2952	0	0	295	0	0	295	0	1	2792	2792		decorticacion	1	4797	4797	0	0		0	1	740	256	26	3333.87	0		22	2534	6	9947
2	65	3	1	1	32.7186	1	3	1	0	1	0	0	12	8	6	295	1770	2	2952	5904	0	295	0	0	295	0	1	2792	2792		toracoscopia	1	10607	10607	lobectomia	1	3627	3627	1	740	256
2	55	2	1	1	17.3589	0	3	1	1	1	0	0	10	19	19	295	5605	0	2952	0	0	295	0	0	295	0	1	2792	2792		toracoscopia	1	10607	10607	0	0		0	1	740	256
2	72	3	1	0	32.0513	1	3	1	0	1	0	0	13	20	18	295	5310	2	2952	5904	0	295	0	0	295	0	1	2792	2792		decorticacion	1	4797	4797	0	0		0	1	740	256	247	12574	0		44	3332	7	4964
2	29	1	0	0	24.6548	0	3	1	0	1	1	0	12	21	17	295	5015	4	2952	11808	0	295	0	0	295	0	1	2792	2792		toracoscopia	1	10607	10607	lobectomia	1	3627	3627	1	740	256
2	77	3	1	0	28.2284	1	2	3	0	1	1	1	17	120	120	295	35400	0	2952	0	0	295	0	0	295	0	1	2792	2792		go y piso pelvico	1	3444	3444	0	0		0	1	740	256
2	45	2	1	1	38.2957	1	3	1	0	1	0	0	13	35	35	295	10325	0	2952	0	0	295	0	0	295	0	1	2792	2792		toracoscopia	1	10607	10607	0	0		0	1	740	256
2	77	3	1	0	39.5421	1	3	1	1	1	0	0	10	5	5	295	1475	0	2952	0	0	295	0	0	295	0	1	2792	2792		toracoscopia	1	10607	10607	lobectomia	1	3627	3627	1	740	256
2	22	1	0	1	25.963	1	3	1	0	1	1	0	13	29	29	295	8555	0	2952	0	0	295	0	0	295	0	1	2792	2792		toracoscopia	1	10607	10607	0	0		0	1	740	256
2	47	2	1	1	30.4611	1	3	1	0	1	1	0	13	29	29	295	8555	0	2952	0	0	295	0	0	295	0	1	2792	2792		toracoscopia	1	10607	10607	0	0		0	1	740	256
2	56	2	1	0	21.9138	0	3	1	0	1	1	1	8	61	52	295	15340	9	2952	26568	1	295	295	56	295	16520	1	2792	2792		columna	1	6629	6629	0	0		0	1	740	256	335	20029.7	6	1980	234	24522	12	16577
2	68	3	1	1	23.1481	0	3	1	1	1	1	1	9	7	7	295	2065	0	2952	0	0	295	0	0	295	0	1	2792	2792		esofago	1	3256	3256	0	0		0	1	740	256
2	38	1	0	1	17.9592	0	3	1	0	1	1	0	12	10	9	295	2655	1	2952	2952	0	295	0	0	295	0	1	2792	2792		toracoscopia	1	10607	10607	0	0		0	1	740	256
2	33	1	0	0	32.7186	1	3	1	1	1	1	1	6	26	26	295	7670	0	2952	0	0	295	0	0	295	0	1	2792	2792		cara y cuello	1	2013	2013	0	0		0	1	740	256
2	70	3	1	0	17.3589	0	3	1	1	1	0	0	10	23	5	295	1475	18	2952	53136	0	295	0	0	295	0	1	2792	2792		reseccion mediastino	1	4081	4081	0	0		0	1	740	256
2	44	2	1	1	26.9896	1	2	2	0	1	1	0	14	27	27	295	7965	0	2952	0	0	295	0	0	295	0	1	2792	2792		h pared	1	61434	61434	0	0		0	1	740	256
2	55	2	1	1	23.4375	0	3	1	0	1	1	0	13	27	27	295	7965	0	2952	0	0	295	0	0	295	0	1	2792	2792		reseccion mediastino	1	4081	4081	0	0		0	1	740	256
2	54	2	1	1	22.8374	0	3	1	0	1	1	1	12	49	49	295	14455	0	2952	0	0	295	0	0	295	0	1	2792	2792		toracoscopia	1	10607	10607	lobectomia	1	3627	3627	1	740	256
2	68	3	1	0	28.125	1	3	1	1	1	0	0	10	15	14	295	4130	1	2952	2952	0	295	0	0	295	0	1	2792	2792		toracoscopia	1	10607	10607	0	0		0	1	740	256
2	66	3	1	1	33.834	1	3	1	0	1	1	1	12	1	1	295	295	0	2952	0	0	295	0	0	295	0	1	2792	2792		toracoscopia	1	10607	10607	0	0		0	1	740	256
2	77	3	1	0	27.6398	1	3	1	1	1	0	0	10	9	9	295	2655	0	2952	0	0	295	0	0	295	0	1	2792	2792		reseccion mediastino	1	4081	4081	0	0		0	1	740	256
2	25	1	0	0	26.2976	1	3	1	1	1	1	1	10	38	38	295	11210	0	2952	0	0	295	0	0	295	0	1	2792	2792		toracoscopia	1	10607	10607	0	0		0	1	740	256
2	21	1	0	0	25.3906	1	3	1	0	1	0	0	13	20	15	295	4425	5	2952	14760	0	295	0	0	295	0	1	2792	2792		bulectomia	1	3627	3627	0	0		0	1	740	256	153	11284.5	0		53	4547	3	3664
2	61	3	1	1	24.7676	0	3	1	1	1	0	0	10	23	23	295	6785	0	2952	0	0	295	0	0	295	0	1	2792	2792		reseccion mediastino	1	4081	4081	0	0		0	1	740	256
2	35	1	0	0	28.3266	1	3	1	1	1	1	1	10	26	3	295	885	23	2952	67896	0	295	0	0	295	0	1	2792	2792		qx laparoscopica	1	13889	13889	0	0		0	1	740	256
2	50	2	1	1	25.5922	1	3	1	0	1	1	0	12	16	10	295	2950	6	2952	17712	0	295	0	0	295	0	1	2792	2792		toracoscopia	1	10607	10607	0	0		0	1	740	256
2	41	2	1	0	23.4375	0	3	1	1	1	1	1	10	22	22	295	6490	0	2952	0	0	295	0	0	295	0	1	2792	2792		reseccion mediastino	1	4081	4081	0	0		0	1	740	256
2	36	1	0	0	23.1834	0	3	1	0	1	0	0	8	13	11	295	3245	2	2952	5904	0	295	0	0	295	0	1	2792	2792		traquea	1	1202	1202	0	0		0	1	740	256	260	13003.6	0		49	4521	4	5556
2	36	1	0	0	23.1834	0	3	1	0	1	0	0	8	18	14	295	4130	4	2952	11808	0	295	0	0	295	0	1	2792	2792		traquea	1	1202	1202	0	0		0	1	740	256	260	13003.6	0		48	4100	6	6186
2	45	2	1	1	30.8532	1	3	1	0	1	1	1	13	26	26	295	7670	0	2952	0	0	295	0	0	295	0	1	2792	2792		toracoscopia	1	10607	10607	0	0		0	1	740	256
2	71	3	1	1	19.8141	0	3	1	0	1	0	0	13	5	2	295	590	3	2952	8856	0	295	0	0	295	0	1	2792	2792		toracoscopia	1	10607	10607	0	0		0	1	740	256
2	55	2	1	0	40.0883	1	3	1	1	1	0	0	10	14	14	295	4130	0	2952	0	0	295	0	0	295	0	1	2792	2792		toracoscopia	1	10607	10607	0	0		0	1	740	256
2	68	3	1	0	17.1468	0	3	1	1	1	1	1	10	26	3	295	885	23	2952	67896	1	295	295	9	295	2655	1	2792	2792		toracoscopia	1	10607	10607	0	0		0	1	740	256	274	23252.6	3	990	120	11901	13	13196
2	51	2	1	0	21.0937	0	3	1	1	1	0	0	10	28	26	295	7670	2	2952	5904	0	295	0	0	295	0	1	2792	2792		toracoscopia	1	10607	10607	0	0		0	1	740	256
2	65	3	1	1	26.8923	1	2	3	1	1	0	0	18	7	7	295	2065	0	2952	0	0	295	0	0	295	0	1	2792	2792		ca colon	1	135272	135272	0	0		0	1	740	256
2	47	2	1	0	22.8624	0	3	1	0	1	0	0	13	10	8	295	2360	2	2952	5904	1	295	295	9	295	2655	1	2792	2792		toracoscopia	1	10607	10607	0	0		0	1	740	256	127	9222.2	0		19	1405	6	5148
2	58	2	1	0	24.4561	0	3	1	1	1	1	1	10	11	10	295	2950	1	2952	2952	0	295	0	0	295	0	1	2792	2792		toracoscopia	1	10607	10607	0	0		0	1	740	256
2	58	2	1	0	24.4561	0	3	1	1	1	1	1	10	11	10	295	2950	1	2952	2952	0	295	0	0	295	0	1	2792	2792		toracoscopia	1	10607	10607	0	0		0	1	740	256
2	67	3	1	0	25.5296	1	3	1	1	1	0	0	10	9	9	295	2655	0	2952	0	0	295	0	0	295	0	1	2792	2792		nefrectomia	1	5204	5204	0	0		0	1	740	256	120	7067.77	0		9	567	3	3624
2	75	3	1	0	28.3039	1	3	1	1	1	0	0	10	1	1	295	295	0	2952	0	0	295	0	0	295	0	1	2792	2792		reseccion mediastino	1	4081	4081	0	0		0	1	740	256
2	37	1	0	0	27.5482	1	3	1	0	1	0	0	13	11	11	295	3245	0	2952	0	1	295	295	1	295	295	1	2792	2792		decorticacion	1	4797	4797	0	0		0	1	740	256	161	6343.98	0		26	1942	5	1675
2	50	2	1	1	25.8166	1	3	1	0	1	1	0	13	19	0	295	0	19	2952	56088	0	295	0	0	295	0	1	2792	2792		toracoscopia	1	10607	10607	0	0		0	1	740	256
2	71	3	1	1	34.7656	1	3	1	0	1	1	1	12	1.29167	1.29167	295	381.042	0	2952	0	0	295	0	0	295	0	1	2792	2792		toracoscopia	1	10607	10607	0	0		0	1	740	256
2	50	2	1	1	16.1354	0	3	1	1	1	1	0	10	15	0	295	0	15	2952	44280	0	295	0	0	295	0	1	2792	2792		toracoscopia	1	10607	10607	0	0		0	1	740	256
2	65	3	1	1	20.5761	0	3	1	0	1	1	0	13	36	36	295	10620	0	2952	0	0	295	0	0	295	0	1	2792	2792		traquea	1	1202	1202	0	0		0	1	740	256
2	57	2	1	0	32.4557	1	3	1	0	1	1	0	13	7	7	295	2065	0	2952	0	0	295	0	0	295	0	1	2792	2792		toracoscopia	1	10607	10607	0	0		0	1	740	256
2	64	3	1	0	26.6749	1	3	1	1	1	1	0	10	10	10	295	2950	0	2952	0	0	295	0	0	295	0	1	2792	2792		toracoscopia	1	10607	10607	0	0		0	1	740	256
2	54	2	1	0	29.5525	1	3	1	0	1	1	0	13	7	7	295	2065	0	2952	0	0	295	0	0	295	0	1	2792	2792		traquea	1	1202	1202	0	0		0	1	740	256
2	36	1	0	1	29.2969	1	3	1	1	1	1	0	10	19	14	295	4130	5	2952	14760	0	295	0	0	295	0	1	2792	2792		traquea	1	1202	1202	0	0		0	1	740	256	316	16980.8	0		79	7206	9	7231
2	44	2	1	1	20.5761	0	3	1	0	1	1	0	13	3	3	295	885	0	2952	0	0	295	0	0	295	0	1	2792	2792		toracoscopia	1	10607	10607	lobectomia	1	3627	3627	1	740	256
2	34	1	0	1	33.2986	1	3	3	1	1	1	0	18	10	10	295	2950	0	2952	0	0	295	0	0	295	0	1	2792	2792		ca colon	1	135272	135272	0	0		0	1	740	256
2	24	1	0	1	26.6749	1	3	1	0	1	1	0	13	7	7	295	2065	0	2952	0	0	295	0	0	295	0	1	2792	2792		reseccion mediastino	1	4081	4081	0	0		0	1	740	256
2	64	3	1	1	16.5289	0	3	1	1	1	1	0	10	29	28	295	8260	1	2952	2952	0	295	0	0	295	0	1	2792	2792		toracoscopia	1	10607	10607	0	0		0	1	740	256
2	52	2	1	1	21.1463	0	3	1	0	1	1	0	13	29	28	295	8260	1	2952	2952	0	295	0	0	295	0	1	2792	2792		traquea	1	1202	1202	0	0		0	1	740	256
2	23	1	0	0	26.0933	1	3	1	1	1	0	0	10	12	11	295	3245	1	2952	2952	0	295	0	0	295	0	1	2792	2792		traquea	1	1202	1202	0	0		0	1	740	256	144	6639.95	1	330	60	5596	6	9769
2	36	1	0	0	24.8889	0	3	1	0	1	1	0	12	25	25	295	7375	0	2952	0	0	295	0	0	295	0	1	2792	2792		toracoscopia	1	10607	10607	0	0		0	1	740	256
2	66	3	1	0	30.4687	1	3	1	1	1	1	1	10	22.4167	22.4167	295	6612.92	0	2952	0	0	295	0	0	295	0	1	2792	2792		toracoscopia	1	10607	10607	0	0		0	1	740	256
2	46	2	1	0	29.9376	1	3	1	0	1	1	0	12	12	12	295	3540	0	2952	0	0	295	0	0	295	0	1	2792	2792		toracoscopia	1	10607	10607	lobectomia	1	3627	3627	1	740	256
2	64	3	1	0	27.2932	1	3	1	1	1	1	0	10	19	19	295	5605	0	2952	0	0	295	0	0	295	0	1	2792	2792		toracoscopia	1	10607	10607	0	0		0	1	740	256
2	47	2	1	0	34.1932	1	3	1	1	1	1	0	10	21	16	295	4720	5	2952	14760	0	295	0	0	295	0	1	2792	2792		toracoscopia	1	10607	10607	0	0		0	1	740	256
2	24	1	0	0	28.0843	1	3	1	0	1	0	0	13	21	16	295	4720	5	2952	14760	0	295	0	0	295	0	1	2792	2792		reseccion mediastino	1	4081	4081	0	0		0	1	740	256
2	68	3	1	0	33.7149	1	3	1	1	1	1	0	10	31	31	295	9145	0	2952	0	0	295	0	0	295	0	1	2792	2792		qx laparoscopica	1	13889	13889	0	0		0	1	740	256
2	47	2	1	1	26.3329	1	3	1	0	1	1	0	13	14	14	295	4130	0	2952	0	0	295	0	0	295	0	1	2792	2792		toracoscopia	1	10607	10607	0	0		0	1	740	256
2	57	2	1	1	16.8962	0	3	1	0	1	1	0	13	17	17	295	5015	0	2952	0	0	295	0	0	295	0	1	2792	2792		toracoscopia	1	10607	10607	0	0		0	1	740	256
2	48	2	1	0	21.4619	0	3	1	0	1	1	0	13	19	11	295	3245	8	2952	23616	1	295	295	12	295	3540	1	2792	2792		toracoscopia	1	10607	10607	lobectomia	1	3627	3627	1	740	256	259	10032.5	0		183	17834	6	8996
2	40	2	1	0	29.9967	1	3	1	1	1	1	1	10	14	0	295	0	14	2952	41328	0	295	0	0	295	0	1	2792	2792		toracoscopia	1	10607	10607	0	0		0	1	740	256
2	47	2	1	1	34.9636	1	3	1	0	1	1	0	5	68.4375	66.4375	295	19599.1	2	2952	5904	0	295	0	0	295	0	1	2792	2792		timectomia	1	10607	10607	0	0		0	1	740	256
2	67	3	1	1	26.6749	1	3	1	0	1	1	0	13	78	78	295	23010	0	2952	0	0	295	0	0	295	0	1	2792	2792		traquea	1	1202	1202	0	0		0	1	740	256
2	77	3	1	0	30.4867	1	3	1	0	1	1	0	13	4	4	295	1180	0	2952	0	0	295	0	0	295	0	1	2792	2792		h diafragmatica	1	2889	2889	0	0		0	1	740	256
2	73	3	1	1	31.8773	1	3	1	0	1	1	0	13	6.22917	3.22917	295	952.604	3	2952	8856	0	295	0	0	295	0	1	2792	2792		h diafragmatica	1	2889	2889	0	0		0	1	740	256
2	80	3	1	0	27.5312	1	3	1	0	1	1	0	13	34	34	295	10030	0	2952	0	0	295	0	0	295	0	1	2792	2792		columna	1	6629	6629	0	0		0	1	740	256
2	59	2	1	1	29.7284	1	3	1	1	1	1	0	10	16	16	295	4720	0	2952	0	0	295	0	0	295	0	1	2792	2792		qx laparoscopica	1	13889	13889	0	0		0	1	740	256
2	53	2	1	1	28.6851	1	3	1	0	1	1	0	13	14	14	295	4130	0	2952	0	0	295	0	0	295	0	1	2792	2792		nefrectomia	1	5204	5204	0	0		0	1	740	256	195	8660.16	0		23	3087	6	7807
2	79	3	1	1	27.7008	1	3	1	1	1	1	0	10	1	1	295	295	0	2952	0	0	295	0	0	295	0	1	2792	2792		reseccion mediastino	1	4081	4081	0	0		0	1	740	256
2	69	3	1	0	27.6095	1	3	1	1	1	1	0	10	1	1	295	295	0	2952	0	0	295	0	0	295	0	1	2792	2792		toracoscopia	1	10607	10607	0	0		0	1	740	256
2	51	2	1	1	22.8374	0	3	1	1	1	1	0	10	22	22	295	6490	0	2952	0	0	295	0	0	295	0	1	2792	2792		toracoscopia	1	10607	10607	0	0		0	1	740	256
2	49	2	1	1	22.9854	0	3	1	0	1	1	0	13	2	2	295	590	0	2952	0	0	295	0	0	295	0	1	2792	2792		toracoscopia	1	10607	10607	0	0		0	1	740	256
2	31	1	0	1	23.8367	0	3	1	0	1	1	0	13	10	10	295	2950	0	2952	0	0	295	0	0	295	0	1	2792	2792		toracoscopia	1	10607	10607	0	0		0	1	740	256
2	23	1	0	1	29.7619	1	3	1	1	1	1	1	10	34.2083	27.2083	295	8026.46	7	2952	20664	0	295	0	0	295	0	1	2792	2792		toracoscopia	1	10607	10607	0	0		0	1	740	256
2	29	1	0	1	23.0388	0	3	1	1	1	1	0	10	10	10	295	2950	0	2952	0	0	295	0	0	295	0	1	2792	2792		columna	1	6629	6629	0	0		0	1	740	256
2	72	3	1	1	33.6728	1	3	3	1	1	1	0	18	73	73	295	21535	0	2952	0	0	295	0	0	295	0	1	2792	2792		ca colon	1	135272	135272	0	0		0	1	740	256
2	62	3	1	0	44.8889	1	3	2	0	1	1	0	14	29	29	295	8555	0	2952	0	0	295	0	0	295	0	1	2792	2792		qx laparoscopica	1	13889	13889	0	0		0	1	740	256
2	56	2	1	0	30.1788	1	3	1	0	1	1	0	13	4	4	295	1180	0	2952	0	0	295	0	0	295	0	1	2792	2792		toracoscopia	1	10607	10607	0	0		0	1	740	256
2	57	2	1	0	24.841	0	3	1	0	1	1	0	5	7	0	295	0	7	2952	20664	0	295	0	0	295	0	1	2792	2792		timectomia	1	10607	10607	0	0		0	1	740	256
2	52	2	1	1	27.3588	1	3	1	0	1	1	0	13	62	62	295	18290	0	2952	0	0	295	0	0	295	0	1	2792	2792		toracoscopia	1	10607	10607	0	0		0	1	740	256
2	32	1	0	1	20.7967	0	3	1	1	1	1	0	10	34	34	295	10030	0	2952	0	0	295	0	5	295	1475	1	2792	2792		toracoscopia	1	10607	10607	0	0		0	1	740	256	368	26480	0		92	12836	12	14631
2	20	1	0	0	36.5126	1	3	1	0	1	1	0	5	7	2	295	590	5	2952	14760	0	295	0	0	295	0	1	2792	2792		timectomia	1	10607	10607	0	0		0	1	740	256
2	42	2	1	1	22.921	0	3	1	0	1	1	0	13	15	15	295	4425	0	2952	0	0	295	0	0	295	0	1	2792	2792		toracoscopia	1	10607	10607	0	0		0	1	740	256
2	71	3	1	0	22.2222	0	3	1	1	1	1	0	10	1	1	295	295	0	2952	0	0	295	0	0	295	0	1	2792	2792		toracoscopia	1	10607	10607	0	0		0	1	740	256
2	32	1	1	1	21.5349	0	3	1	0	0	1	0	7	2	2	295	590	0	2952	0	0	295	0	0	295	0	1	2792	2792		toracoscopia	1	10607	10607	0	0		0	1	740	256
2	54	2	1	1	29.3575	1	3	1	0	1	1	0	13	45	42	295	12390	3	2952	8856	0	295	0	0	295	0	1	2792	2792		toracoscopia	1	10607	10607	0	0		0	1	740	256
2	47	2	1	1	32.1466	1	3	1	0	1	1	0	13	45	42	295	12390	3	2952	8856	0	295	0	0	295	0	1	2792	2792		traquea	1	1202	1202	0	0		0	1	740	256
2	54	2	2	0	24.7409	0	3	3	0	0	1	0	20	7	7	295	2065	0	2952	0	0	295	0	0	295	0	1	2792	2792		rodilla	1	1330	1330	0	0		0	1	740	256
2	62	3	1	1	28.4055	1	3	3	0	0	1	1	22	11	0	295	0	11	2952	32472	0	295	0	0	295	0	1	2792	2792		lav exhaustivo	1	336	336	0	0		0	1	740	256
2	71	3	1	1	26.9896	1	3	1	0	1	1	0	13	47	47	295	13865	0	2952	0	0	295	0	0	295	0	1	2792	2792		toracoscopia	1	10607	10607	0	0		0	1	740	256
2	44	2	1	1	29.0698	1	3	1	0	1	1	1	12	99.4167	85.4167	295	25197.9	14	2952	41328	2	295	590	14	295	4130	1	2792	2792		timectomia	1	2889	2889	lobectomia	1	3627	3627	1	740	256	319	21129.6	3	990	272	28057	13	12771
2	39	1	0	1	30.1103	1	3	1	1	1	1	0	9	21	21	295	6195	0	2952	0	0	295	0	0	295	0	1	2792	2792		esofago	1	3256	3256	0	0		0	1	740	256
2	41	2	1	1	19.8352	0	3	3	1	1	1	0	18	15	15	295	4425	0	2952	0	0	295	0	0	295	0	1	2792	2792		ca colon	1	135272	135272	0	0		0	1	740	256
2	63	3	1	0	32.2708	1	3	1	1	1	1	0	10	6	6	295	1770	0	2952	0	0	295	0	0	295	0	1	2792	2792		toracoscopia	1	10607	10607	0	0		0	1	740	256
2	36	1	0	1	26.1738	1	3	1	0	1	1	0	13	10	10	295	2950	0	2952	0	0	295	0	0	295	0	1	2792	2792		decorticacion	1	4797	4797	0	0		0	1	740	256	113	8083.6	0		36	6101	2	3329
2	53	2	1	1	21.5349	0	3	1	0	1	1	0	13	2	2	295	590	0	2952	0	0	295	0	0	295	0	1	2792	2792		reseccion mediastino	1	4081	4081	0	0		0	1	740	256
2	65	3	1	1	29.3575	1	3	1	0	1	1	0	12	27	27	295	7965	0	2952	0	0	295	0	0	295	0	1	2792	2792		toracoscopia	1	10607	10607	0	0		0	1	740	256
2	51	2	1	1	25.0995	1	3	1	0	1	1	0	12	47	47	295	13865	0	2952	0	0	295	0	0	295	0	1	2792	2792		toracoscopia	1	10607	10607	0	0		0	1	740	256
2	20	1	0	0	29.6665	1	3	1	1	1	1	0	10	9.25	8.25	295	2433.75	1	2952	2952	0	295	0	0	295	0	1	2792	2792		toracoscopia	1	10607	10607	0	0		0	1	740	256
2	71	3	1	1	23.8884	0	3	1	1	1	1	0	10	24	19	295	5605	5	2952	14760	1	295	295	3	295	885	1	2792	2792		h diafragmatica	1	2889	2889	0	0		0	0	740	256	428	27036.2	0		26	1950	14	12095
2	40	2	1	1	23.8884	0	3	1	1	1	1	0	10	23	19	295	5605	4	2952	11808	1	295	295	3	295	885	1	2792	2792		h diafragmatica	1	2889	2889	0	0		0	0	740	256	428	27036.2	0		26	1950	14	12095
2	40	2	1	1	21.8724	0	3	1	0	1	1	0	13	2	2	295	590	0	2952	0	0	295	0	0	295	0	1	2792	2792		reseccion mediastino	1	4081	4081	0	0		0	1	740	256
2	50	2	1	0	27.7698	1	3	1	0	1	1	0	13	23	23	295	6785	0	2952	0	0	295	0	0	295	0	1	2792	2792		toracoscopia	1	10607	10607	0	0		0	1	740	256
2	55	2	1	0	24.3438	0	3	2	0	1	1	0	14	3	3	295	885	0	2952	0	1	295	295	1	295	295	1	2792	2792		timectomia	1	2889	2889	0	0		0	1	740	256	460	5698.58	0		18	1346	9	5766
2	60	3	1	0	26.7229	1	3	1	0	1	1	0	13	186.417	181.417	295	53517.9	5	2952	14760	0	295	0	0	295	0	1	2792	2792		toracoscopia	1	10607	10607	0	0		0	1	740	256
2	40	2	1	0	26.8923	1	3	1	1	1	1	0	10	18	13	295	3835	5	2952	14760	0	295	0	0	295	0	1	2792	2792		reseccion mediastino	1	4081	4081	0	0		0	1	740	256
2	29	1	0	1	26.5021	1	3	1	0	1	0	0	13	10	6	295	1770	4	2952	11808	0	295	0	0	295	0	1	2792	2792		toracoscopia	1	10607	10607	0	0		0	1	740	256
2	30	1	0	1	25.3515	1	3	1	0	1	0	0	5	29.375	23.375	295	6895.62	6	2952	17712	0	295	0	0	295	0	1	2792	2792		timectomia	1	10607	10607	0	0		0	1	740	256
2	30	1	0	1	34.8161	1	3	1	0	1	1	0	13	29.375	23.375	295	6895.62	6	2952	17712	0	295	0	0	295	0	1	2792	2792		reseccion mediastino	1	4081	4081	0	0		0	1	740	256
2	55	2	1	0	23.5556	0	3	1	1	1	1	1	10	22	12	295	3540	10	2952	29520	0	295	0	0	295	0	1	2792	2792		toracoscopia	1	10607	10607	0	0		0	1	740	256
2	65	3	1	0	31.6346	1	3	2	0	1	1	0	14	7	7	295	2065	0	2952	0	0	295	0	0	295	0	1	2792	2792		ccl	1	3002	3002	0	0		0	1	740	256
2	70	3	1	1	22.0243	0	3	1	1	1	1	0	10	38	37	295	10915	1	2952	2952	0	295	0	0	295	0	1	2792	2792		columna	1	6629	6629	0	0		0	1	740	256
2	27	1	0	1	27.968	1	3	1	1	1	1	0	10	38	37	295	10915	1	2952	2952	0	295	0	0	295	0	1	2792	2792		toracoscopia	1	10607	10607	0	0		0	1	740	256
2	75	3	1	1	24.5089	0	3	1	0	1	1	0	13	9.375	7.375	295	2175.62	2	2952	5904	0	295	0	0	295	0	1	2792	2792		toracoscopia	1	10607	10607	lobectomia	1	3627	3627	1	740	256
2	44	2	1	1	26.2596	1	3	1	1	1	1	0	10	13	13	295	3835	0	2952	0	0	295	0	0	295	0	1	2792	2792		qx laparoscopica	1	13889	13889	0	0		0	1	740	256
2	79	3	1	1	25.0762	1	3	1	1	1	1	1	10	46	41	295	12095	5	2952	14760	3	295	885	16	295	4720	1	2792	2792		ca colon	1	135272	135272	0	0		0	1	740	256	396	23046.3	3	990	320	23916	25	17176
2	80	3	1	0	17.7999	0	3	2	1	1	1	0	15	23	23	295	6785	0	2952	0	0	295	0	0	295	0	1	2792	2792		qx laparoscopica	1	13889	13889	0	0		0	1	740	256
2	49	2	1	0	24.4561	0	3	1	1	1	1	0	10	63.6667	61.6667	295	18191.7	2	2952	5904	0	295	0	0	295	0	1	2792	2792		toracoscopia	1	10607	10607	0	0		0	1	740	256
2	49	2	1	1	18.3655	0	3	1	0	1	1	1	14	3	2	295	590	1	2952	2952	1	295	295	2	295	590	1	2792	2792		esofago	1	3256	3256	0	0		0	1	740	256	54	2540.41	5	1650	104	9933	6	6024
2	36	1	0	1	24.1115	0	3	1	0	1	1	0	13	12	10	295	2950	2	2952	5904	2	295	590	6	295	1770	1	2792	2792		ccl	1	3002	3002	0	0		0	1	740	256	132	7258.5	0		92	10657	11	12646
2	68	3	1	1	26.8923	1	3	2	0	1	1	0	14	16	14	295	4130	2	2952	5904	1	295	295	1	295	295	1	2792	2792		toracoscopia	1	10607	10607	0	0		0	1	740	256	202	13083.8	0		72	5560	8	14091
2	78	3	1	1	21.8724	0	3	1	0	1	1	0	13	19	15	295	4425	4	2952	11808	1	295	295	1	295	295	1	2792	2792		columna	1	6629	6629	0	0		0	1	740	256	295	12856	0		118	9486	12	10986
2	47	2	1	0	25.8065	1	3	1	0	1	1	0	13	82	77	295	22715	5	2952	14760	0	295	0	0	295	0	1	2792	2792		toracoscopia	1	10607	10607	0	0		0	1	740	256
2	75	3	1	1	19.8839	0	3	1	0	1	1	0	13	22	22	295	6490	0	2952	0	0	295	0	0	295	0	1	2792	2792		toracoscopia	1	10607	10607	0	0		0	1	740	256
2	70	3	1	0	18.026	0	2	1	0	1	1	1	13	37	14	295	4130	23	2952	67896	3	295	885	22	295	6490	1	2792	2792		ca colon	1	135272	135272	0	0		0	1	740	256	236	18600.3	5	1650	180	15695	11	12007
2	49	2	1	0	25.42	1	3	1	0	1	1	1	12	2	1	295	295	1	2952	2952	0	295	0	3	295	885	1	2792	2792		c y cuello	1	1105	1105	0	0		0	1	740	256	19	770.74	0		16	1624	4	1300
2	70	3	1	0	25.9645	1	3	1	0	1	1	0	13	2	0	295	0	2	2952	5904	0	295	0	0	295	0	1	2792	2792		toracoscopia	1	10607	10607	lobectomia	1	3627	3627	1	740	256
2	59	2	1	0	26.3702	1	3	1	0	1	1	0	13	9.66667	9.66667	295	2851.67	0	2952	0	0	295	0	0	295	0	1	2792	2792		toracoscopia	1	10607	10607	0	0		0	1	740	256
2	65	3	1	0	25.462	1	3	1	0	1	1	0	13	40	40	295	11800	0	2952	0	0	295	0	0	295	0	1	2792	2792		traquea	1	1202	1202	0	0		0	1	740	256
2	42	2	1	0	31.8668	1	3	1	0	1	0	0	13	3	1	295	295	2	2952	5904	0	295	0	0	295	0	1	2792	2792		timectomia	1	2889	2889	0	0		0	1	740	256	45	2030.13	0		14	1278	3	6323
2	60	3	1	1	24.6097	0	3	1	1	1	1	0	10	67	30	295	8850	37	2952	109224	0	295	0	4	295	1180	1	2792	2792		timectomia	1	2889	2889	0	0		0	1	740	256	237	4910.13	4	1320	14	1278	3	6323
2	53	2	1	1	22.46	0	3	1	1	1	1	0	10	7.45833	6.45833	295	1905.21	1	2952	2952	0	295	0	0	295	0	1	2792	2792		toracoscopia	1	10607	10607	0	0		0	1	740	256
2	55	2	1	1	24.7409	0	3	1	1	1	1	0	10	63	61	295	17995	2	2952	5904	0	295	0	0	295	0	1	2792	2792		toracoscopia	1	10607	10607	0	0		0	1	740	256
2	20	1	0	1	24.2215	0	3	1	0	1	1	0	13	30.4583	28.4583	295	8395.21	2	2952	5904	0	295	0	0	295	0	1	2792	2792		toracoscopia	1	10607	10607	0	0		0	1	740	256
2	35	1	0	1	24.281	0	3	1	0	1	1	0	13	26.375	7.375	295	2175.62	19	2952	56088	0	295	0	0	295	0	1	2792	2792		reseccion mediastino	1	4081	4081	0	0		0	1	740	256
2	50	2	1	1	25.8166	1	3	1	0	1	1	0	13	12	12	295	3540	0	2952	0	0	295	0	0	295	0	1	2792	2792		toracoscopia	1	10607	10607	0	0		0	1	740	256
2	48	2	1	0	26.8136	1	3	2	0	1	1	1	14	10	3	295	885	7	2952	20664	0	295	0	0	295	0	1	2792	2792		riñon	1	5204	5204	0	0		0	1	740	256
2	45	2	1	1	22.8395	0	3	1	1	1	1	0	10	86	86	295	25370	0	2952	0	0	295	0	0	295	0	1	2792	2792		toracoscopia	1	10607	10607	0	0		0	1	740	256
2	40	2	1	0	30.4272	1	3	2	0	1	1	0	14	38	38	295	11210	0	2952	0	2	295	590	4	295	1180	1	2792	2792		ccl	1	3002	3002	0	0		0	1	740	256	400	24861.5	0		75	7711	11	8325
2	43	2	1	0	30.4438	1	3	2	0	1	1	0	14	0	0	295	0	0	2952	0	0	295	0	0	295	0	1	2792	2792		ccl	1	3002	3002	0	0		0	1	740	256
2	66	3	1	1	23.8751	0	3	2	0	1	1	0	14	9	9	295	2655	0	2952	0	0	295	0	1	295	295	1	2792	2792		toracoscopia	1	10607	10607	0	0		0	1	740	256	94	4927.62	0		37	3398	7	13016
2	60	3	1	0	22.2222	0	3	2	0	1	0	0	16	16	13	295	3835	3	2952	8856	2	295	590	1	295	295	1	2792	2792		toracoscopia	1	10607	10607	0	0		0	1	740	256	154	6411	1	330	61	11043	7	8142
2	70	3	1	1	28.6501	1	3	3	0	0	1	1	19	213.333	211.333	295	62343.3	2	2952	5904	0	295	0	0	295	0	1	2792	2792		h ing	1	8449	8449	0	0		0	1	740	256
2	35	1	0	0	31.2488	1	3	2	0	1	1	0	14	90	90	295	26550	0	2952	0	2	295	590	4	295	1180	1	2792	2792		ccl	1	3002	3002	0	0		0	1	740	256	594	54348.9	0		233	29217	16	17844
2	33	1	0	1	29.0318	1	3	2	0	1	1	0	14	41	41	295	12095	0	2952	0	0	295	0	0	295	0	1	2792	2792		ccl	1	3002	3002	0	0		0	1	740	256
2	41	2	1	0	31.6406	1	3	2	0	1	1	0	14	18.2917	15.2917	295	4511.04	3	2952	8856	0	295	0	0	295	0	1	2792	2792		h pared	1	61434	61434	0	0		0	1	740	256
2	29	1	0	0	31.6346	1	3	3	0	0	1	0	4	33	33	295	9735	0	2952	0	0	295	0	0	295	0	1	2792	2792		cateter	1	590	590	0	0		0	1	740	256
2	68	3	1	0	31.6263	1	3	3	0	0	0	0	20	63	56	295	16520	7	2952	20664	0	295	0	0	295	0	1	2792	2792		rodilla	1	1330	1330	0	0		0	1	740	256
2	37	1	2	1	30.1194	1	3	3	0	0	1	0	22	35	35	295	10325	0	2952	0	0	295	0	0	295	0	1	2792	2792		lav exhaustivo	1	336	336	0	0		0	1	740	256
2	38	1	3	0	22.2063	0	1	3	0	0	0	0	22	6	4	295	1180	2	2952	5904	1	295	295	0	295	0	1	2792	2792		toracoscopia	1	10607	10607	0	0		0	1	740	256	96	4624.14	0		44	3200	4	3959
2	46	2	1	0	31.9922	1	3	2	0	1	1	0	14	74	74	295	21830	0	2952	0	0	295	0	0	295	0	1	2792	2792		ccl	1	3002	3002	0	0		0	1	740	256
2	26	1	0	0	31.975	1	3	3	0	1	0	0	17	13	10	295	2950	3	2952	8856	0	295	0	0	295	0	1	2792	2792		colon con engrapadora	1	135272	135272	0	0		0	1	740	256
2	68	3	1	0	31.9559	1	3	3	0	0	1	1	19	31	18	295	5310	13	2952	38376	0	295	0	0	295	0	1	2792	2792		h ing	1	8449	8449	0	0		0	1	740	256
2	57	2	1	1	37.8072	1	3	2	0	1	1	0	14	43	43	295	12685	0	2952	0	2	295	590	17	295	5015	4	2792	11168		esofago	1	8053	8053	lape	2	2013	4026	2	1480	512	634	103094	0		128	10764	52	33267
2	47	2	1	0	31.935	1	1	3	0	1	1	0	17	42	24	295	7080	18	2952	53136	0	295	0	0	295	0	1	2792	2792		colon con engrapadora	1	135272	135272	0	0		0	1	740	256
2	58	2	1	1	31.5334	1	3	2	0	1	1	0	14	2	2	295	590	0	2952	0	0	295	0	0	295	0	1	2792	2792		ccl	1	3002	3002	0	0		0	1	740	256
2	35	1	0	0	31.1419	1	3	2	0	1	1	0	14	4	0	295	0	4	2952	11808	0	295	0	0	295	0	1	2792	2792		ccl	1	3002	3002	0	0		0	1	740	256
2	21	1	0	1	19.257	0	3	2	0	1	1	0	14	17.5417	9.54167	295	2814.79	8	2952	23616	0	295	0	0	295	0	1	2792	2792		qx laparoscopica	1	13889	13889	0	0		0	1	740	256	82	4339	0		53	7532	9	8812
2	24	1	0	0	26.635	1	3	2	0	1	1	0	14	4	4	295	1180	0	2952	0	0	295	0	0	295	0	1	2792	2792		h pared	1	61434	61434	0	0		0	1	740	256
2	38	1	0	1	19.7232	0	3	2	0	1	0	0	14	35.25	23.25	295	6858.75	12	2952	35424	0	295	0	0	295	0	1	2792	2792		riñon	1	5204	5204	0	0		0	1	740	256
2	50	2	1	1	19.4932	0	3	2	0	1	1	0	14	16.1667	11.1667	295	3294.17	5	2952	14760	1	295	295	7	295	2065	1	2792	2792		ccl	1	3002	3002	0	0		0	1	740	256	82	4339	0		53	7532	9	8812
2	37	1	0	0	26.8407	1	3	2	0	1	1	0	14	0	0	295	0	0	2952	0	0	295	0	0	295	0	1	2792	2792		ccl	1	3002	3002	0	0		0	1	740	256
2	63	3	1	0	23.634	0	3	1	0	1	1	0	12	65.2917	65.2917	295	19261	0	2952	0	0	295	0	0	295	0	1	2792	2792		toracoscopia	1	10607	10607	0	0		0	1	740	256
2	36	1	0	0	27.3923	1	3	2	0	1	1	0	14	10.3958	9.39583	295	2771.77	1	2952	2952	0	295	0	0	295	0	1	2792	2792		ccl	1	3002	3002	0	0		0	1	740	256
2	29	1	0	1	20.6193	0	3	3	1	0	1	0	21	30	30	295	8850	0	2952	0	0	295	0	0	295	0	1	2792	2792		biopsia	1	1016	1016	0	0		0	1	740	256
2	41	2	1	1	20.7157	0	3	2	0	1	1	0	14	28	28	295	8260	0	2952	0	0	295	0	0	295	0	1	2792	2792		ccl	1	3002	3002	0	0		0	1	740	256
2	22	1	0	1	27.2392	1	3	2	0	1	1	0	14	12	12	295	3540	0	2952	0	1	295	295	1	295	295	1	2792	2792		toracoscopia	1	10607	10607	0	0		0	1	740	256	82	4339	0		53	7532	9	8812
2	49	2	1	0	28.3771	1	3	2	0	1	1	0	14	32	31	295	9145	1	2952	2952	0	295	0	0	295	0	1	2792	2792		ccl	1	3002	3002	0	0		0	1	740	256
2	52	2	1	0	27.9155	1	3	2	0	1	1	0	14	32	31	295	9145	1	2952	2952	0	295	0	0	295	0	1	2792	2792		ccl	1	3002	3002	0	0		0	1	740	256
2	62	3	1	1	25.3906	1	3	2	0	1	1	0	14	6	0	295	0	6	2952	17712	0	295	0	0	295	0	1	2792	2792		ccl	1	3002	3002	0	0		0	1	740	256
2	51	2	1	1	21.1389	0	3	1	0	1	1	0	5	10	10	295	2950	0	2952	0	0	295	0	0	295	0	1	2792	2792		cara y cuello	1	2013	2013	0	0		0	1	740	256
2	59	2	1	0	28.8889	1	3	2	0	1	1	1	14	21.3542	21.3542	295	6299.48	0	2952	0	0	295	0	0	295	0	1	2792	2792		ccl	1	3002	3002	0	0		0	1	740	256
2	85	3	1	1	21.551	0	3	2	0	1	1	0	14	3	2	295	590	1	2952	2952	0	295	0	0	295	0	1	2792	2792		ccl	1	3002	3002	0	0		0	1	740	256
2	61	3	1	0	29.3847	1	3	2	0	1	1	0	14	3.41667	3.41667	295	1007.92	0	2952	0	0	295	0	0	295	0	1	2792	2792		ccl	1	3002	3002	0	0		0	1	740	256
2	20	1	0	1	19.3337	0	3	2	0	1	1	1	14	13	13	295	3835	0	2952	0	0	295	0	0	295	0	1	2792	2792		h pared	1	61434	61434	0	0		0	1	740	256
2	69	3	1	0	29.4321	1	3	2	0	1	1	0	14	5.45833	5.45833	295	1610.21	0	2952	0	0	295	0	0	295	0	1	2792	2792		ccl	1	3002	3002	0	0		0	1	740	256
2	71	3	1	1	29.0548	1	3	3	0	0	1	0	19	57.4583	57.4583	295	16950.2	0	2952	0	0	295	0	0	295	0	1	2792	2792		h ing	1	8449	8449	0	0		0	1	740	256
2	45	2	1	1	21.7776	0	3	3	0	0	0	0	22	51.375	39.375	295	11615.6	12	2952	35424	0	295	0	0	295	0	1	2792	2792		lav exhaustivo	1	336	336	0	0		0	1	740	256
2	63	3	1	0	29.903	1	3	2	0	1	1	0	14	12.375	8.375	295	2470.62	4	2952	11808	0	295	0	0	295	0	1	2792	2792		qx laparoscopica	1	13889	13889	0	0		0	1	740	256
2	79	3	1	0	27.7344	1	3	2	0	1	1	0	14	31	31	295	9145	0	2952	0	0	295	0	0	295	0	1	2792	2792		ccl	1	3002	3002	0	0		0	1	740	256
2	75	3	1	0	30.3593	1	3	2	0	1	1	1	14	11	10	295	2950	1	2952	2952	0	295	0	0	295	0	1	2792	2792		ccl	1	3002	3002	0	0		0	1	740	256
2	21	1	0	1	22.7833	0	3	1	1	1	1	0	6	5	0	295	0	5	2952	14760	0	295	0	0	295	0	1	2792	2792		cara y cuello	1	2013	2013	0	0		0	1	740	256
2	45	2	1	1	20.2848	0	3	2	0	1	1	0	14	12.4583	7.45833	295	2200.21	5	2952	14760	0	295	0	0	295	0	1	2792	2792		nefrectomia	1	5204	5204	0	0		0	1	740	256	117	1789.8	0		15	1469	5	4853
2	25	1	0	1	22.8395	0	3	2	0	1	1	0	14	56	56	295	16520	0	2952	0	0	295	0	0	295	0	1	2792	2792		h pared	1	61434	61434	0	0		0	1	740	256
2	55	2	1	0	31.2175	1	3	2	0	1	1	0	14	14.4167	13.4167	295	3957.92	1	2952	2952	0	295	0	0	295	0	1	2792	2792		qx laparoscopica	1	13889	13889	0	0		0	1	740	256
2	29	1	0	0	31.2295	1	3	2	0	1	1	0	14	34	34	295	10030	0	2952	0	0	295	0	0	295	0	1	2792	2792		ccl	1	3002	3002	0	0		0	1	740	256
2	79	3	1	1	31.6404	1	3	3	0	0	1	0	22	8.375	7.375	295	2175.62	1	2952	2952	0	295	0	0	295	0	1	2792	2792		lav exhaustivo	1	336	336	0	0		0	1	740	256
2	31	1	0	1	31.6443	1	3	2	0	1	1	1	14	3.5	0	295	0	4	2952	11808	0	295	0	0	295	0	1	2792	2792		ccl	1	3002	3002	0	0		0	1	740	256
2	55	2	1	1	31.6456	1	3	2	0	1	1	0	14	3.41667	0.416667	295	122.917	3	2952	8856	0	295	0	0	295	0	1	2792	2792		curacion exhaustiva	1	336	336	0	0		0	1	740	256
2	35	1	0	0	32.05	1	2	2	0	1	1	1	14	19	17	295	5015	2	2952	5904	0	295	0	0	295	0	1	2792	2792		nefrectomia	1	5204	5204	0	0		0	1	740	256	49	2202.5	0		29	2243	6	5148
2	39	1	0	0	32.0461	1	3	1	1	1	1	1	10	59.5	59.5	295	17552.5	0	2952	0	0	295	0	0	295	0	1	2792	2792		toracoscopia	1	10607	10607	0	0		0	1	740	256
2	59	2	1	0	32.0399	1	3	3	0	1	1	0	17	34	30	295	8850	4	2952	11808	0	295	0	0	295	0	1	2792	2792		cara y cuello	1	2013	2013	0	0		0	1	740	256
2	41	2	1	0	32.0312	1	3	2	0	1	1	0	14	36	14	295	4130	22	2952	64944	0	295	0	0	295	0	1	2792	2792		ccl	1	3002	3002	0	0		0	1	740	256
2	28	1	0	0	32.0204	1	3	2	0	1	1	1	14	32.4167	21.4167	295	6317.92	11	2952	32472	0	295	0	0	295	0	1	2792	2792		h pared	1	61434	61434	0	0		0	1	740	256
2	45	2	1	1	33.2265	1	3	2	0	1	1	0	14	9	9	295	2655	0	2952	0	0	295	0	0	295	0	1	2792	2792		ccl	1	3002	3002	0	0		0	1	740	256
2	31	1	0	0	32.0073	1	3	2	0	1	1	0	14	3.45833	1.45833	295	430.208	2	2952	5904	0	295	0	0	295	0	1	2792	2792		ccl	1	3002	3002	0	0		0	1	740	256
2	49	2	1	0	31.9922	1	3	2	0	1	1	0	14	2	0	295	0	2	2952	5904	0	295	0	0	295	0	1	2792	2792		ccl	1	3002	3002	0	0		0	1	740	256
2	45	2	1	1	33.5937	1	3	2	0	1	1	1	14	38	27	295	7965	11	2952	32472	0	295	0	0	295	0	1	2792	2792		ccl	1	3002	3002	0	0		0	1	740	256
2	51	2	1	1	33.5635	1	3	2	0	1	1	0	14	10	10	295	2950	0	2952	0	0	295	0	0	295	0	1	2792	2792		ccl	1	3002	3002	0	0		0	1	740	256
2	55	2	1	1	33.5315	1	3	2	0	1	1	0	14	10.2917	10.2917	295	3036.04	0	2952	0	0	295	0	0	295	0	1	2792	2792		ccl	1	3002	3002	0	0		0	1	740	256
2	44	2	1	0	34.3351	1	3	3	0	0	1	0	19	7.45833	5.45833	295	1610.21	2	2952	5904	0	295	0	0	295	0	1	2792	2792		h ing	1	8449	8449	0	0		0	1	740	256
2	22	1	0	0	25.2994	1	3	2	0	1	1	0	14	48	12	295	3540	36	2952	106272	2	295	590	16	295	4720	1	2792	2792		histerectomia	1	3137	3137	decorticacion	1	4797	4797	1	740	256	552	35355.5	0		366	38520	15	8109
2	68	3	1	0	37.461	1	3	3	0	1	1	0	17	33	32	295	9440	1	2952	2952	0	295	0	0	295	0	1	2792	2792		cierre estoma	1	67191	67191	0	0		0	1	740	256
2	27	1	0	0	37.3932	1	3	2	0	1	1	1	14	12	1	295	295	11	2952	32472	0	295	0	0	295	0	1	2792	2792		gastrect	1	5225	5225	0	0		0	1	740	256
2	57	2	1	1	34.6268	1	3	2	0	1	0	0	14	16.625	14.625	295	4314.38	2	2952	5904	1	295	295	7	295	2065	1	2792	2792		h pared	1	61434	61434	0	0		0	1	740	256	300	12783.1	2	660	157	14629	8	5764
2	62	3	1	1	34.5776	1	3	3	1	0	0	0	1	14	8	295	2360	6	2952	17712	0	295	0	0	295	0	1	2792	2792		cara y cuello	1	2013	2013	0	0		0	1	740	256
2	59	2	1	1	34.5271	1	3	3	0	0	1	0	19	4	4	295	1180	0	2952	0	0	295	0	0	295	0	1	2792	2792		h ing	1	8449	8449	0	0		0	1	740	256
2	52	2	1	0	38.5411	1	3	3	0	0	1	0	19	22.375	21.375	295	6305.62	1	2952	2952	0	295	0	0	295	0	1	2792	2792		h ing	1	8449	8449	0	0		0	1	740	256
2	70	3	1	1	21.4844	0	3	1	1	1	1	0	10	12	12	295	3540	0	2952	0	0	295	0	0	295	0	1	2792	2792		traquea	1	1202	1202	0	0		0	1	740	256	132	9407.5	0		48	3816	4	4478
2	50	2	1	1	34.8381	1	3	2	0	1	1	0	14	57.0417	28.0417	295	8272.29	29	2952	85608	0	295	0	0	295	0	1	2792	2792		ccl	1	3002	3002	0	0		0	1	740	256
2	86	3	1	1	27.5862	1	3	3	1	1	1	1	18	42	6	295	1770	36	2952	106272	0	295	0	8	295	2360	1	2792	2792		h pared	1	61434	61434	0	0		0	1	740	256	595	25682.3	0		641	73969	42	17203
2	76	3	1	0	38.856	1	3	2	0	1	1	0	14	19	0	295	0	19	2952	56088	0	295	0	0	295	0	1	2792	2792		h pared	1	61434	61434	0	0		0	1	740	256
2	52	2	1	1	34.5271	1	3	3	0	1	1	0	17	29	29	295	8555	0	2952	0	0	295	0	0	295	0	1	2792	2792		colon con engrapadora	1	135272	135272	0	0		0	1	740	256
2	48	2	1	1	20.4518	0	3	1	0	1	1	1	13	58	58	295	17110	0	2952	0	0	295	0	0	295	0	1	2792	2792		esofago	1	3256	3256	0	0		0	1	740	256
2	61	3	1	0	38.7643	1	3	3	1	1	1	0	18	10	10	295	2950	0	2952	0	0	295	0	0	295	0	1	2792	2792		recto	1	5380	5380	0	0		0	1	740	256
2	29	1	0	1	35.4979	1	3	3	1	1	1	0	18	15	0	295	0	15	2952	44280	0	295	0	0	295	0	1	2792	2792		recto	1	5380	5380	0	0		0	1	740	256
2	42	2	1	0	21.4844	0	3	3	0	1	1	0	17	1	0	295	0	1	2952	2952	0	295	0	0	295	0	1	2792	2792		recto	1	5380	5380	0	0		0	1	740	256
2	63	3	1	1	19.8413	0	3	2	0	1	1	0	14	40	35	295	10325	5	2952	14760	0	295	0	0	295	0	1	2792	2792		qx laparoscopica	1	13889	13889	0	0		0	1	740	256
2	56	2	1	0	22.0386	0	2	3	0	1	1	0	17	36	27	295	7965	9	2952	26568	2	295	590	6	295	1770	1	2792	2792		nefrectomia	1	5204	5204	0	0		0	1	740	256	685	18497.1	3	990	198	20921	13	13156
2	47	2	1	1	30.4611	1	3	3	0	1	1	0	17	17	15	295	4425	2	2952	5904	2	295	590	6	295	1770	1	2792	2792		nefrectomia	1	5204	5204	0	0		0	1	740	256	109	11411	0		25	2907	8	9514
2	45	2	1	0	26.8386	1	2	2	0	1	0	0	14	2	2	295	590	0	2952	0	0	295	0	0	295	0	1	2792	2792		h pared	1	61434	61434	0	0		0	1	740	256
2	46	2	1	0	14.6051	0	2	3	0	1	0	0	17	3	3	295	885	0	2952	0	0	295	0	1	295	295	1	2792	2792		ccl	1	3002	3002	0	0		0	1	740	256	31	1466	0		17	1051	2	2266
2	40	2	1	0	49.0779	1	2	2	0	1	0	0	14	2	2	295	590	0	2952	0	0	295	0	1	295	295	1	2792	2792		bypass	1	123125	123125	0	0		0	1	740	256	25	349.52	0		17	1051	4	3401
2	64	3	1	1	31.8878	1	3	2	0	1	0	0	16	4	4	295	1180	0	2952	0	0	295	0	0	295	0	1	2792	2792		h hiatal	1	2889	2889	0	0		0	1	740	256
2	27	1	0	0	23.4375	0	1	2	0	1	0	0	14	2	2	295	590	0	2952	0	0	295	0	0	295	0	1	2792	2792		ccl	1	3002	3002	0	0		0	1	740	256	61	1338.35	0		17	1051	1	1931
2	50	2	1	0	38.6667	1	2	3	1	1	0	0	18	3	3	295	885	0	2952	0	0	295	0	0	295	0	1	2792	2792		recto	1	5380	5380	0	0		0	1	740	256
2	53	2	1	1	30.8248	1	1	2	0	1	0	0	14	9	9	295	2655	0	2952	0	0	295	0	0	295	0	1	2792	2792		qx laparoscopica	1	13889	13889	0	0		0	1	740	256
2	30	1	0	0	40	1	2	2	0	1	0	0	14	2	2	295	590	0	2952	0	0	295	0	0	295	0	1	2792	2792		qx laparoscopica	1	13889	13889	0	0		0	1	740	256
2	58	2	1	0	28.8275	1	1	2	0	1	0	0	14	3	3	295	885	0	2952	0	0	295	0	0	295	0	1	2792	2792		h pared	1	61434	61434	0	0		0	1	740	256	21	387	0		17	1051	2	630
2	30	1	0	1	19.0677	0	3	3	0	1	0	0	17	38	38	295	11210	0	2952	0	0	295	0	0	295	0	1	2792	2792		recto	1	5380	5380	0	0		0	1	740	256
2	48	2	1	1	31.8878	1	1	3	1	1	0	0	18	0	0	295	0	0	2952	0	0	295	0	0	295	0	1	2792	2792		recto	1	5380	5380	0	0		0	1	740	256
2	55	2	2	0	23.4375	0	1	3	0	0	0	0	22	8	8	295	2360	0	2952	0	0	295	0	0	295	0	1	2792	2792		recto	1	5380	5380	0	0		0	1	740	256
2	33	1	2	0	38.6667	1	1	2	0	0	0	0	22	2	2	295	590	0	2952	0	0	295	0	0	295	0	1	2792	2792		h pared	1	61434	61434	0	0		0	1	740	256
2	26	1	0	0	31.8878	1	1	2	0	1	0	0	14	2	2	295	590	0	2952	0	0	295	0	0	295	0	1	2792	2792		ccl	1	3002	3002	0	0		0	1	740	256
2	43	2	1	0	20.7612	0	2	2	0	1	0	0	14	2	2	295	590	0	2952	0	0	295	0	0	295	0	1	2792	2792		ccl	1	3002	3002	0	0		0	1	740	256	13	178.52	0		17	1051	2	2226
2	63	3	1	0	35.6099	1	1	2	0	1	0	0	14	0	0	295	0	0	2952	0	0	295	0	0	295	0	1	2792	2792		ccl	1	3002	3002	0	0		0	1	740	256
2	44	2	1	0	19.0677	0	1	2	0	1	0	0	14	3	3	295	885	0	2952	0	0	295	0	0	295	0	1	2792	2792		h ing	1	8449	8449	0	0		0	1	740	256	51	2349.3	0		17	1051	1	1931
2	58	2	1	1	31.8878	1	2	2	0	1	0	0	14	3	3	295	885	0	2952	0	0	295	0	0	295	0	1	2792	2792		qx laparoscopica	1	13889	13889	0	0		0	1	740	256
2	74	3	1	0	23.4375	0	3	3	0	1	0	0	17	16	16	295	4720	0	2952	0	0	295	0	0	295	0	1	2792	2792		recto	1	5380	5380	0	0		0	1	740	256
2	43	2	1	1	38.6667	1	1	1	1	1	0	0	9	0	0	295	0	0	2952	0	0	295	0	0	295	0	1	2792	2792		esofago	1	3256	3256	0	0		0	1	740	256
2	64	3	1	1	31.8878	1	2	2	0	1	0	0	14	7	7	295	2065	0	2952	0	0	295	0	0	295	0	1	2792	2792		ccl	1	3002	3002	0	0		0	1	740	256
2	78	3	1	0	23.4375	0	1	2	0	1	0	0	14	0	0	295	0	0	2952	0	0	295	0	0	295	0	1	2792	2792		qx laparoscopica	1	13889	13889	0	0		0	1	740	256
2	23	1	0	0	25.6369	1	2	2	0	1	0	0	14	3	3	295	885	0	2952	0	1	295	295	4	295	1180	1	2792	2792		ccl	1	3002	3002	0	0		0	1	740	256	48	2348.4	0		31	2314	3	2561
2	21	1	0	0	32.05	1	2	1	1	1	0	0	9	44	44	295	12980	0	2952	0	0	295	0	0	295	0	1	2792	2792		esofago	1	3256	3256	0	0		0	1	740	256
2	57	2	1	0	20.3619	0	2	2	0	1	0	0	14	3	3	295	885	0	2952	0	0	295	0	0	295	0	1	2792	2792		ccl	1	3002	3002	0	0		0	1	740	256	47	596.8	0		17	1051	3	2561
2	61	3	1	1	29.0006	1	2	1	0	1	0	0	13	27	27	295	7965	0	2952	0	0	295	0	0	295	0	1	2792	2792		h diafragmatica	1	2889	2889	0	0		0	1	740	256	38	491.8	0		17	1051	6	3606
2	48	2	1	1	29.8322	1	1	3	0	1	0	0	17	0	0	295	0	0	2952	0	0	295	0	0	295	0	1	2792	2792		colon con engrapadora	1	135272	135272	0	0		0	1	740	256
2	68	3	1	1	25.711	1	2	3	1	1	0	0	18	3	3	295	885	0	2952	0	1	295	295	2	295	590	1	2792	2792		h ing	1	8449	8449	0	0		0	1	740	256	20	801.4	0		17	1051	0	0
2	92	3	1	0	20.4518	0	3	3	0	0	0	0	19	8	8	295	2360	0	2952	0	1	295	295	2	295	590	1	2792	2792		ccl	1	3002	3002	0	0		0	1	740	256	61	3662.3	0		28	1984	5	3656
2	51	2		1	38.6667	1	1	3	0	0	0	0	22	10	10	295	2950	0	2952	0	0	295	0	0	295	0	1	2792	2792		lav exhaustivo	1	336	336	0	0		0	1	740	256
2	67	3	1	0	31.8878	1	2	2	0	1	0	0	14	7	7	295	2065	0	2952	0	0	295	0	0	295	0	1	2792	2792		ccl	1	3002	3002	0	0		0	1	740	256
2	32	1	0	0	23.4375	0	1	2	0	1	0	0	14	77	77	295	22715	0	2952	0	0	295	0	0	295	0	1	2792	2792		h pared	1	61434	61434	0	0		0	1	740	256
2	49	2	1	1	25.6369	1	2	1	1	1	0	0	9	98	98	295	28910	0	2952	0	5	295	1475	11	295	3245	1	2792	2792		esofago	1	3256	3256	toracoscopia	1	10607	10607	1	740	256	1376	74679.1	6	1980	118	7967	18	15856
2	64	3	1	1	26.8923	1	3	2	0	1	0	0	14	10	10	295	2950	0	2952	0	0	295	0	0	295	0	1	2792	2792		ccl	1	3002	3002	0	0		0	1	740	256	30	384.94	0		17	1051	2	2731
2	25	1	0	0	20	0	2	2	0	1	0	0	14	45	45	295	13275	0	2952	0	0	295	0	0	295	0	1	2792	2792		qx laparoscopica	1	13889	13889	0	0		0	1	740	256
2	23	1	0	0	36.3281	1	2	1	0	1	0	0	13	3	3	295	885	0	2952	0	0	295	0	0	295	0	1	2792	2792		bypass	1	123125	123125	0	0		0	1	740	256	47	596.8	0		25	4291	4	3361
2	21	1	0	0	28.9993	1	2	2	0	1	0	0	14	7	7	295	2065	0	2952	0	0	295	0	0	295	0	1	2792	2792		ccl	1	3002	3002	0	0		0	1	740	256
2	41	2	1	0	31.2488	1	2	2	0	1	0	0	14	2	2	295	590	0	2952	0	0	295	0	0	295	0	1	2792	2792		ccl	1	3002	3002	0	0		0	1	740	256	22	241.52	0		17	1051	2	2226
2	55	2	1	0	35.0293	1	2	3	0	1	0	0	17	68	68	295	20060	0	2952	0	0	295	0	0	295	0	1	2792	2792		curacion exhaustiva	1	336	336	0	0		0	1	740	256
2	57	2	1	0	26.7229	1	2	2	0	1	0	0	14	33	33	295	9735	0	2952	0	0	295	0	1	295	295	1	2792	2792		ccl	1	3002	3002	0	0		0	1	740	256	24	841.12	0		17	1051	2	2731
2	58	2	1	1	25.6369	1	2	2	0	1	0	0	14	2	2	295	590	0	2952	0	0	295	0	0	295	0	1	2792	2792		ccl	1	3002	3002	0	0		0	1	740	256
2	51	2	1	0	26.8923	1	2	2	0	1	0	0	14	0	0	295	0	0	2952	0	0	295	0	0	295	0	1	2792	2792		ccl	1	3002	3002	0	0		0	1	740	256
2	22	1	0	0	20	0	2	2	0	1	0	0	14	5	5	295	1475	0	2952	0	0	295	0	0	295	0	1	2792	2792		ccl	1	3002	3002	0	0		0	1	740	256
2	32	1	0	0	36.3281	1	3	1	0	1	0	0	5	2	2	295	590	0	2952	0	0	295	0	0	295	0	1	2792	2792		cara y cuello	1	2013	2013	0	0		0	1	740	256
2	58	2	1	0	28.9993	1	2	2	0	1	0	0	14	2	2	295	590	0	2952	0	0	295	0	0	295	0	1	2792	2792		ccl	1	3002	3002	0	0		0	1	740	256
2	58	2	1	1	33.3333	1	2	2	0	1	0	0	14	4	4	295	1180	0	2952	0	0	295	0	0	295	0	1	2792	2792		ccl	1	3002	3002	0	0		0	1	740	256	64	803.6	0		27	1889	4	3361
2	43	2	1	0	15.9144	0	2	2	0	1	0	0	14	3	3	295	885	0	2952	0	0	295	0	0	295	0	1	2792	2792		ccl	1	3002	3002	0	0		0	1	740	256	41	536.8	0		17	1051	1	1931
2	40	2	1	0	33.7005	1	1	2	0	1	0	0	14	8	8	295	2360	0	2952	0	0	295	0	0	295	0	1	2792	2792		h pared	1	61434	61434	0	0		0	1	740	256
2	32	1	0	1	31.2175	1	2	2	0	1	0	0	14	7	7	295	2065	0	2952	0	0	295	0	0	295	0	1	2792	2792		ccl	1	3002	3002	0	0		0	1	740	256	96	1205.4	0		35	2113	3	3066
2	79	3	1	1	25.9516	1	1	3	0	0	0	0	19	2	2	295	590	0	2952	0	0	295	0	0	295	0	1	2792	2792		h ing	1	2889	2889	0	0		0	1	740	256	29	416.8	0		19	1283	3	2521
2	50	2		0	28.3987	1	1	3	0	0	0	0	22	8	8	295	2360	0	2952	0	0	295	0	0	295	0	1	2792	2792		safenectomia	1	2013	2013	0	0		0	1	740	256	71	4975.3	0		40	6692	3	2561
2	56	2	1	0	31.2488	1	2	2	0	1	0	0	14	8	8	295	2360	0	2952	0	0	295	0	0	295	0	1	2792	2792		qx laparoscopica	1	13889	13889	0	0		0	1	740	256
2	62	3	1	1	35.0293	1	2	2	0	1	0	0	14	8	8	295	2360	0	2952	0	0	295	0	0	295	0	1	2792	2792		ccl	1	3002	3002	0	0		0	1	740	256
2	68	3		1	26.7229	1	1	3	0	0	0	0	22	28	28	295	8260	0	2952	0	0	295	0	0	295	0	1	2792	2792		lav exhaustivo	1	336	336	0	0		0	1	740	256
2	57	2	1	1	25.6369	1	1	2	0	1	0	0	14	0	0	295	0	0	2952	0	0	295	0	0	295	0	1	2792	2792		curacion exhaustiva	1	336	336	0	0		0	1	740	256
2	60	3		1	26.8923	1	1	3	0	0	0	0	22	2	2	295	590	0	2952	0	0	295	0	0	295	0	1	2792	2792		cara y cuello	1	2013	2013	0	0		0	1	740	256
2	65	3	1	0	20	0	3	1	1	1	0	0	6	2	2	295	590	0	2952	0	0	295	0	0	295	0	1	2792	2792		cara y cuello	1	2013	2013	0	0		0	1	740	256
2	20	1	0	0	36.3281	1	2	2	0	1	0	0	14	2	2	295	590	0	2952	0	0	295	0	0	295	0	1	2792	2792		ccl	1	3002	3002	0	0		0	1	740	256
2	38	1	0	0	28.9993	1	2	2	0	1	0	0	14	12	12	295	3540	0	2952	0	0	295	0	0	295	0	1	2792	2792		qx laparoscopica	1	13889	13889	0	0		0	1	740	256
2	51	2	1	0	33.3333	1	2	3	0	1	0	0	17	0	0	295	0	0	2952	0	0	295	0	0	295	0	1	2792	2792		go y piso pelvico	1	3137	3137	0	0		0	1	740	256
2	57	2	1	1	15.9144	0	2	3	1	1	0	0	18	108	108	295	31860	0	2952	0	0	295	0	0	295	0	1	2792	2792		ca colon	1	135272	135272	0	0		0	1	740	256
2	55	2	1	0	33.7005	1	2	3	0	0	0	0	22	2	2	295	590	0	2952	0	0	295	0	0	295	0	1	2792	2792		lav exhaustivo	1	336	336	0	0		0	1	740	256
2	67	3	1	0	31.2175	1	2	2	0	1	0	0	14	14	14	295	4130	0	2952	0	0	295	0	0	295	0	1	2792	2792		h pared	1	61434	61434	0	0		0	1	740	256	150	6418.5	0		28	2484	2	7005
2	68	3	1	0	25.9516	1	2	2	0	1	0	0	14	5	5	295	1475	0	2952	0	0	295	0	0	295	0	1	2792	2792		qx laparoscopica	1	13889	13889	0	0		0	1	740	256
2	31	1	0	0	28.3987	1	2	2	0	1	0	0	14	3	3	295	885	0	2952	0	1	295	295	4	295	1180	1	2792	2792		ccl	1	3002	3002	0	0		0	1	740	256	41	1022.75	0		30	2338	2	2266
2	47	2		1	34.9481	1	1	3	0	0	0	0	22	4	4	295	1180	0	2952	0	0	295	0	0	295	0	1	2792	2792		lav exhaustivo	1	336	336	0	0		0	1	740	256
2	36	1	0	1	29.4023	1	2	2	0	1	0	0	14	2	2	295	590	0	2952	0	0	295	0	0	295	0	1	2792	2792		ccl	1	3002	3002	0	0		0	1	740	256	26	371.8	0		17	1051	2	2226
2	62	3	1	0	31.2175	1	2	2	0	1	0	0	14	28	28	295	8260	0	2952	0	0	295	0	0	295	0	1	2792	2792		h ing	1	8449	8449	lape	5	2013	10065	1	740	256	469	18934.7	3	990	31	2220	3	3624
2	28	1	0	0	25.9516	1	2	2	0	1	0	0	14	87	87	295	25665	0	2952	0	0	295	0	0	295	0	1	2792	2792		ccl	1	3002	3002	0	0		0	1	740	256
2	29	1	0	1	28.3987	1	1	3	0	1	0	0	17	16	16	295	4720	0	2952	0	0	295	0	0	295	0	1	2792	2792		cierre estoma	1	67191	67191	0	0		0	1	740	256
2	53	2	1	1	24.187	0	2	2	0	1	0	0	14	2	2	295	590	0	2952	0	0	295	0	1	295	295	1	2792	2792		ccl	1	3002	3002	0	0		0	1	740	256	22	1332.8	0		39	5210	4	3361
2	50	2		0	28.9993	1	1	3	0	0	0	0	22	5	5	295	1475	0	2952	0	0	295	0	0	295	0	1	2792	2792		lav exhaustivo	1	336	336	0	0		0	1	740	256
2	63	3	1	0	33.3333	1	2	3	0	1	0	0	17	28	28	295	8260	0	2952	0	0	295	0	0	295	0	1	2792	2792		cierre estoma	1	67191	67191	0	0		0	1	740	256
2	42	2	1	1	25.5594	1	2	1	1	1	0	0	9	60	60	295	17700	0	2952	0	3	295	885	4	295	1180	1	2792	2792		esofago	1	3256	3256	0	0		0	1	740	256	826	53158.3	0		112	7967	18	15856
2	82	3	1	1	33.7005	1	3	3	0	1	0	0	17	24	24	295	7080	0	2952	0	0	295	0	0	295	0	1	2792	2792		colon con engrapadora	1	135272	135272	0	0		0	1	740	256
2	55	2		1	31.2175	1	1	3	0	0	0	0	7	1	1	295	295	0	2952	0	0	295	0	0	295	0	1	2792	2792		lipoma	1	1149	1149	0	0		0	1	740	256	2	63	0		49	10905	1	335
2	23	1		0	25.9516	1	1	2	0	0	0	0	7	37	37	295	10915	0	2952	0	0	295	0	0	295	0	1	2792	2792		curacion exhaustiva	1	336	336	0	0		0	1	740	256
2	30	1	0	0	28.3987	1	2	2	0	1	0	0	14	13	13	295	3835	0	2952	0	0	295	0	0	295	0	1	2792	2792		ccl	1	3002	3002	0	0		0	1	740	256
2	80	3	1	0	34.9481	1	2	2	0	1	0	0	14	7	7	295	2065	0	2952	0	0	295	0	0	295	0	1	2792	2792		h pared	1	61434	61434	0	0		0	1	740	256
2	63	3	1	0	29.4023	1	2	2	0	1	0	0	14	3	3	295	885	0	2952	0	0	295	0	0	295	0	1	2792	2792		ccl	1	3002	3002	0	0		0	1	740	256	35	1036.7	0		19	1405	3	3026
2	56	2	1	0	35.1534	1	2	2	0	1	0	0	14	3	3	295	885	0	2952	0	0	295	0	0	295	0	1	2792	2792		ccl	1	3002	3002	0	0		0	1	740	256	31	1467.8	0		24	1521	3	3026
2	60	3	1	0	30.4867	1	2	2	0	1	0	0	14	2	2	295	590	0	2952	0	0	295	0	0	295	0	1	2792	2792		ccl	1	3002	3002	0	0		0	1	740	256
2	50	2	1	0	28.9993	1	2	2	0	1	0	0	14	5	5	295	1475	0	2952	0	1	295	295	4	295	1180	1	2792	2792		ccl	1	3002	3002	0	0		0	1	740	256	68	1887.89	1	330	43	3046	3	3026
2	44	2	1	1	24.2123	0	2	2	0	1	0	0	14	4	4	295	1180	0	2952	0	0	295	0	0	295	0	1	2792	2792		ccl	1	3002	3002	0	0		0	1	740	256
2	53	2	1	1	25.5594	1	2	2	0	1	0	0	14	2	2	295	590	0	2952	0	0	295	0	0	295	0	1	2792	2792		ccl	1	3002	3002	0	0		0	1	740	256	16	187.52	0		30	1854	2	2226
2	33	1	0	1	26.7755	1	1	3	0	0	0	0	19	3	3	295	885	0	2952	0	0	295	0	0	295	0	1	2792	2792		h ing	1	8449	8449	0	0		0	1	740	256	31	1467.8	0		18	1167	2	2266
2	53	2	1	0	27.7671	1	1	2	0	1	0	0	14	3	3	295	885	0	2952	0	0	295	0	0	295	0	1	2792	2792		h pared	1	61434	61434	0	0		0	1	740	256	23	326.8	0		18	1167	2	2226
[truncated: 59 more rows]
[truncated: 63 more columns]
